# Supplementary material for: Estimation of Solar Radiation for Tomato Water Requirement Calculation in Chinese-Style Solar Greenhouses Based on Least Mean Squares Filter
Source: Sensors (Basel). 2019 Dec 25;20(1):155. doi: 10.3390/s20010155 (PMC6983187; doi:10.3390/s20010155)
Supplement: Supplementary file 1 [file sensors-20-00155-s001.zip]

Archive with 4 entries (4 files):
- lmsRev3.py
- sensors-659408-supplementary.docx
- values_in_copy.xlsx
- values_out_12.xlsx
