# Supplementary material for: Estimation of Solar Radiation for Tomato Water Requirement Calculation in Chinese-Style Solar Greenhouses Based on Least Mean Squares Filter
Source: Sensors (Basel). 2019 Dec 25;20(1):155. doi: 10.3390/s20010155 (PMC6983187; doi:10.3390/s20010155)
Supplement: Supplementary file 1 [file sensors-20-00155-s001.zip › values_in_copy.xlsx]

## Sheet: Sheet1
Date	Time	Battery Voltage (V)	SOIL MOISTURE (vol%)	Soil Salinity (dS/m)	cal(degree)	Pyranometer (W/m?	cal	Leaf Wetness (U)	Precipitation (mm)	Relative Humidity (% RH)	Soil Temp (癈)	Temperature (癈)	Wind Direction (?	Wind Speed (km/h)	cal	Pyranometer (W/m?
2017-12-01	00:00:00	6.75	11.41	0.38	0	0.2	0	10	0	94.2	14.3	9.7	291.3	0.14	0	0.2
2017-12-01	00:15:00	6.75	11.41	0.38	0	0.2	0	10	0	94.3	14.2	9.6	291.3	0.14	0	0.2
2017-12-01	00:30:00	6.75	11.41	0.38	0	0.2	0	10	0	94.5	14.2	9.5	291.2	0.14	0	0.2
2017-12-01	00:45:00	6.75	11.41	0.37	0	0.2	0	10	0	94.5	14.1	9.5	291.2	0.14	0	0.2
2017-12-01	01:00:00	6.75	11.41	0.37	0	0.2	0	10	0	94.5	14.1	9.4	291.1	0.14	0	0.2
2017-12-01	01:15:00	6.75	11.4	0.37	0	0.2	0	10	0	94.5	14.1	9.3	291.4	0.14	0	0.2
2017-12-01	01:30:00	6.75	11.41	0.38	0	0.3	0	10	0	94.6	14.1	9.1	291.2	0.14	0	0.3
2017-12-01	01:45:00	6.75	11.41	0.38	0	0.2	0	10	0	94.9	14	9	291.2	0.14	0	0.2
2017-12-01	02:00:00	6.75	11.39	0.37	0	0.2	0	10	0	95	14	9	291.3	0.14	0	0.2
2017-12-01	02:15:00	6.75	11.4	0.38	0	0.2	0	10	0	95.1	14	8.8	291.2	0.14	0	0.2
2017-12-01	02:30:00	6.67	11.39	0.37	0	0.2	0	10	0	95.1	13.9	8.7	291.3	0.14	0	0.2
2017-12-01	02:45:00	6.67	11.39	0.37	0	0.2	0	10	0	95.1	13.9	8.6	291.1	0.14	0	0.2
2017-12-01	03:00:00	6.67	11.37	0.38	0	0.2	0	10	0	95.2	13.9	8.5	291.2	0.14	0	0.2
2017-12-01	03:15:00	6.67	11.36	0.38	0	0.2	0	10	0	95.4	13.8	8.4	291.3	0.14	0	0.2
2017-12-01	03:30:00	6.67	11.37	0.37	0	0.2	0	10	0	95.4	13.7	8.4	291.1	0.14	0	0.2
2017-12-01	03:45:00	6.67	11.35	0.38	0	0.2	0	10	0	95.5	13.7	8.3	291.3	0.14	0	0.2
2017-12-01	04:00:00	6.67	11.35	0.38	0	0.2	0	10	0	95.8	13.7	8.2	291.4	0.14	0	0.2
2017-12-01	04:15:00	6.67	11.35	0.38	0	0.2	0	10	0	95.9	13.6	8.2	291.2	0.14	0	0.2
2017-12-01	04:30:00	6.67	11.35	0.37	0	0.2	0	10	0	96	13.6	8.1	291.2	0.14	0	0.2
2017-12-01	04:45:00	6.67	11.34	0.37	0	0.2	0	10	0	96.2	13.5	8.1	291.4	0.14	0	0.2
2017-12-01	05:00:00	6.67	11.34	0.37	0	0.2	0	10	0	96.2	13.5	8	291.2	0.14	0	0.2
2017-12-01	05:15:00	6.67	11.33	0.37	0	0.2	0	10	0	96	13.5	7.9	291.1	0.14	0	0.2
2017-12-01	05:30:00	6.59	11.33	0.37	0	0.2	0	10	0	95.9	13.5	7.8	291.4	0.14	0	0.2
2017-12-01	05:45:00	6.59	11.33	0.37	0	0.2	0	10	0	96	13.4	7.7	291.2	0.14	0	0.2
2017-12-01	06:00:00	6.59	11.33	0.37	0	0.2	0	10	0	96.1	13.4	7.6	291.1	0.14	0	0.2
2017-12-01	06:15:00	6.59	11.33	0.37	0	0.2	0	10	0	96.4	13.4	7.6	291.2	0.14	0	0.2
2017-12-01	06:30:00	6.59	11.33	0.37	0	0.2	0	10	0	96.4	13.3	7.5	291.1	0.14	0	0.2
2017-12-01	06:45:00	6.59	11.33	0.37	0	0.2	0	10	0	96.4	13.3	7.4	291.1	0.14	0	0.2
2017-12-01	07:00:00	6.59	11.33	0.37	0	0.2	0	10	0	96.4	13.2	7.3	291.4	0.14	0	0.2
2017-12-01	07:15:00	6.59	11.32	0.37	0	0.2	0	10	0	96.6	13.2	7.3	291.4	0.14	0	0.2
2017-12-01	07:30:00	6.59	11.32	0.37	0	0.3	0	10	0	96.8	13.2	7.2	291.2	0.14	0	0.3
2017-12-01	07:45:00	6.59	11.31	0.37	0	39.8	0	9	0	95.8	13.1	7.3	291.4	0.14	0	39.8
2017-12-01	08:00:00	6.67	11.32	0.37	5.64	78.8	65	1	0	89.4	13.1	7.1	291.2	0.14	0	78.8
2017-12-01	08:15:00	6.75	11.31	0.37	7.86	102.6	99	0	0	87.5	13.1	7.7	291.2	0.14	0	102.6
2017-12-01	08:30:00	6.75	11.31	0.37	9.99	124.5	130	0	0	85.4	13.1	9.1	291.2	0.14	0	124.5
2017-12-01	08:45:00	6.82	11.32	0.37	12.03	147.5	162	0	0	84.1	13.1	11.1	291.3	0.14	0	147.5
2017-12-01	09:00:00	6.82	11.33	0.37	13.98	183	194	0	0	80.3	13.1	13.3	291.3	0.24	0	183
2017-12-01	09:15:00	6.9	11.33	0.37	15.81	202.5	225	0	0	77.4	13.2	15.3	291.3	0.14	0	202.5
2017-12-01	09:30:00	6.9	11.33	0.37	17.53	243.1	254	0	0	73.3	13.3	17.6	291.3	0.14	0	243.1
2017-12-01	09:45:00	6.9	11.33	0.37	19.12	220.7	281	0	0	70.6	13.4	19.6	291.4	0.14	0	220.7
2017-12-01	10:00:00	6.98	11.33	0.37	20.57	249.5	307	0	0	67.5	13.4	21.4	291.4	0.14	0	249.5
2017-12-01	10:15:00	6.98	11.34	0.37	21.88	229.5	330	0	0	66.5	13.5	22.8	291.3	0.14	0	229.5
2017-12-01	10:30:00	6.98	11.35	0.37	23.04	321.6	350	0	0	64.7	13.6	23.3	291.5	0.15	0	321.6
2017-12-01	10:45:00	6.98	11.35	0.36	24.03	271.2	368	0	0	64.4	13.8	24.2	291.4	0.14	0	271.2
2017-12-01	11:00:00	7.06	11.37	0.36	24.86	359.9	382	0	0	60.4	13.9	24.8	291.3	0.14	0	359.9
2017-12-01	11:15:00	7.06	11.39	0.36	25.51	321.6	393	0	0	59.9	14.1	24.5	291.4	0.14	0	321.6
2017-12-01	11:30:00	7.06	11.41	0.37	25.98	374.4	402	0	0	61.1	14.2	23.5	290.6	0.14	0	374.4
2017-12-01	11:45:00	7.06	11.41	0.37	26.26	362.4	407	0	0	61.9	14.3	23.6	291.4	0.14	0	362.4
2017-12-01	12:00:00	7.06	11.41	0.37	26.35	302.6	408	0	0	61	14.4	23.7	291.6	0.14	0	302.6
2017-12-01	12:15:00	7.06	11.41	0.37	26.25	344.9	407	0	0	59.7	14.6	23.6	291.5	0.15	0	344.9
2017-12-01	12:30:00	7.06	11.41	0.37	25.98	266.4	402	0	0	58.9	14.7	23.8	291.5	0.14	0	266.4
2017-12-01	12:45:00	7.14	11.42	0.37	25.51	327.5	393	0	0	57.5	14.8	24.2	291.4	0.15	0	327.5
2017-12-01	13:00:00	7.14	11.42	0.36	24.86	277.2	382	0	0	58.8	14.9	23.2	290.9	0.15	0	277.2
2017-12-01	13:15:00	7.14	11.43	0.37	24.03	267	368	0	0	58.7	15	23.3	291.1	0.14	0	267
2017-12-01	13:30:00	7.14	11.44	0.37	23.04	263	350	0	0	59.4	15.1	23.2	291.1	0.14	0	263
2017-12-01	13:45:00	7.14	11.46	0.37	21.88	241.9	330	0	0	56.8	15.1	22.9	291.1	0.14	0	241.9
2017-12-01	14:00:00	7.14	11.46	0.37	20.57	195.9	307	0	0	58.9	15.2	22	291.2	0.14	0	195.9
2017-12-01	14:15:00	7.14	11.47	0.37	19.12	185.9	281	0	0	59.8	15.2	22.4	290.9	0.14	0	185.9
2017-12-01	14:30:00	7.14	11.47	0.37	17.53	152.2	254	0	0	58.8	15.3	22	291	0.14	0	152.2
2017-12-01	14:45:00	7.14	11.48	0.37	15.81	127.1	225	0	0	58.9	15.4	20.9	291	0.14	0	127.1
2017-12-01	15:00:00	7.14	11.47	0.37	13.98	105	194	0	0	60	15.4	19.6	291.2	0.14	0	105
2017-12-01	15:15:00	7.14	11.48	0.37	12.03	78.7	162	0	0	63.2	15.5	19.2	291	0.14	0	78.7
2017-12-01	15:30:00	7.14	11.47	0.37	9.99	52.8	130	0	0	60.9	15.4	19.7	291	0.14	0	52.8
2017-12-01	15:45:00	7.06	11.47	0.37	7.86	31.3	99	0	0	64.4	15.4	18.3	290.9	0.14	0	31.3
2017-12-01	16:00:00	7.06	11.46	0.37	5.64	14.6	65	0	0	69.2	15.4	16.1	290.9	0.14	0	14.6
2017-12-01	16:15:00	7.06	11.44	0.37	0	5	0	0	0	71.6	15.3	14.2	290.8	0.14	0	5
2017-12-01	16:30:00	7.06	11.43	0.37	0	1.3	0	1	0	73.4	15.2	12.4	291	0.15	0	1.3
2017-12-01	16:45:00	6.98	11.44	0.37	0	0.2	0	6	0	83.4	15.2	11.8	291	0.14	0	0.2
2017-12-01	17:00:00	6.98	11.43	0.37	0	0.3	0	9	0	87.5	15.1	12.1	290.9	0.14	0	0.3
2017-12-01	17:15:00	6.98	11.42	0.37	0	0.2	0	7	0	88.2	15.1	12.5	290.9	0.15	0	0.2
2017-12-01	17:30:00	6.98	11.42	0.37	0	0.2	0	7	0	88.8	15.1	12.7	291	0.14	0	0.2
2017-12-01	17:45:00	6.98	11.43	0.37	0	0.2	0	7	0	89.3	15.1	12.8	290.8	0.14	0	0.2
2017-12-01	18:00:00	6.98	16.25	0.73	0	0.2	0	7	0	89.9	15.1	12.8	290.8	0.14	0	0.2
2017-12-01	18:15:00	6.98	16.97	0.7	0	0.2	0	8	0	90.2	15	12.7	290.9	0.14	0	0.2
2017-12-01	18:30:00	6.98	16.83	0.68	0	0.2	0	8	0	90.6	15	12.6	290.8	0.14	0	0.2
2017-12-01	18:45:00	6.9	16.75	0.66	0	0.2	0	8	0	91	14.9	12.5	291	0.14	0	0.2
2017-12-01	19:00:00	6.9	16.69	0.65	0	0.3	0	8	0	91.3	14.9	12.4	290.9	0.14	0	0.3
2017-12-01	19:15:00	6.9	16.65	0.64	0	0.2	0	9	0	91.7	14.8	12.3	290.9	0.14	0	0.2
2017-12-01	19:30:00	6.9	16.61	0.62	0	0.2	0	9	0	92.1	14.8	12.2	291	0.15	0	0.2
2017-12-01	19:45:00	6.9	16.59	0.62	0	0.3	0	9	0	92.3	14.8	12.1	290.8	0.14	0	0.3
2017-12-01	20:00:00	6.9	16.54	0.62	0	0.3	0	9	0	92.5	14.8	12	290.9	0.14	0	0.3
2017-12-01	20:15:00	6.9	16.52	0.61	0	0.3	0	9	0	92.7	14.8	11.9	290.9	0.14	0	0.3
2017-12-01	20:30:00	6.9	16.52	0.61	0	0.3	0	9	0	93	14.7	11.9	290.8	0.14	0	0.3
2017-12-01	20:45:00	6.9	16.49	0.61	0	0.3	0	10	0	93.1	14.7	11.8	291	0.14	0	0.3
2017-12-01	21:00:00	6.9	16.45	0.61	0	0.3	0	10	0	93.2	14.7	11.7	290.8	0.14	0	0.3
2017-12-01	21:15:00	6.82	16.44	0.6	0	0.3	0	10	0	93.2	14.7	11.6	290.9	0.14	0	0.3
2017-12-01	21:30:00	6.82	16.44	0.61	0	0.3	0	10	0	93.1	14.7	11.6	290.8	0.14	0	0.3
2017-12-01	21:45:00	6.82	16.43	0.6	0	0.3	0	10	0	92.6	14.6	11.6	291	0.14	0	0.3
2017-12-01	22:00:00	6.82	16.39	0.6	0	0.2	0	10	0	92.4	14.6	11.5	290.9	0.15	0	0.2
2017-12-01	22:15:00	6.82	16.37	0.6	0	0.2	0	10	0	92.6	14.6	11.3	291	0.23	0	0.2
2017-12-01	22:30:00	6.82	16.36	0.6	0	0.2	0	10	0	93.2	14.5	11	290.8	0.14	0	0.2
2017-12-01	22:45:00	6.82	16.35	0.6	0	0.2	0	10	0	93.9	14.5	10.8	290.9	0.14	0	0.2
2017-12-01	23:00:00	6.82	16.34	0.6	0	0.2	0	10	0	94.3	14.5	10.7	291.1	0.14	0	0.2
2017-12-01	23:15:00	6.82	16.33	0.6	0	0.2	0	10	0	94.7	14.4	10.6	290.8	0.14	0	0.2
2017-12-01	23:30:00	6.82	16.3	0.6	0	0.2	0	10	0	94.9	14.4	10.6	290.9	0.15	0	0.2
2017-12-01	23:45:00	6.75	16.29	0.6	0	0.2	0	10	0	95.1	14.4	10.5	290.8	0.23	0	0.2
2017-12-02	00:00:00	6.75	16.28	0.6	0	0.2	0	10	0	95.1	14.4	10.4	291	0.14	0	0.2
2017-12-02	00:15:00	6.75	16.27	0.6	0	0.2	0	10	0	95.3	14.4	10.4	291	0.14	0	0.2
2017-12-02	00:30:00	6.75	16.27	0.6	0	0.2	0	10	0	95.3	14.3	10.3	291	0.14	0	0.2
2017-12-02	00:45:00	6.75	16.27	0.6	0	0.2	0	10	0	95.4	14.3	10.2	291	0.15	0	0.2
2017-12-02	01:00:00	6.75	16.26	0.6	0	0.2	0	10	0	95.5	14.3	10.1	290.9	0.23	0	0.2
2017-12-02	01:15:00	6.75	16.26	0.6	0	0.2	0	10	0	95.7	14.3	10.1	291	0.14	0	0.2
2017-12-02	01:30:00	6.75	16.22	0.6	0	0.2	0	10	0	95.9	14.2	10.1	290.8	0.14	0	0.2
2017-12-02	01:45:00	6.75	16.21	0.6	0	0.2	0	10	0	96	14.2	10.1	290.9	0.14	0	0.2
2017-12-02	02:00:00	6.75	16.2	0.6	0	0.2	0	10	0	96	14.2	10	290.9	0.14	0	0.2
2017-12-02	02:15:00	6.75	16.19	0.6	0	0.2	0	10	0	96.1	14.1	10	290.8	0.14	0	0.2
2017-12-02	02:30:00	6.67	16.19	0.6	0	0.2	0	10	0	96.1	14.1	9.9	291	0.14	0	0.2
2017-12-02	02:45:00	6.67	16.19	0.6	0	0.3	0	10	0	96.2	14.1	9.9	290.9	0.14	0	0.3
2017-12-02	03:00:00	6.67	16.18	0.6	0	0.2	0	10	0	96.2	14.1	9.8	290.7	0.14	0	0.2
2017-12-02	03:15:00	6.67	16.18	0.6	0	0.2	0	10	0	96.3	14.1	9.8	290.8	0.14	0	0.2
2017-12-02	03:30:00	6.67	16.17	0.6	0	0.2	0	10	0	96.3	14	9.7	290.9	0.14	0	0.2
2017-12-02	03:45:00	6.67	16.16	0.6	0	0.2	0	10	0	96.5	14	9.6	290.8	0.14	0	0.2
2017-12-02	04:00:00	6.67	16.16	0.6	0	0.2	0	10	0	96.7	14	9.6	290.9	0.14	0	0.2
2017-12-02	04:15:00	6.67	16.13	0.6	0	0.2	0	10	0	96.7	13.9	9.5	291.1	0.14	0	0.2
2017-12-02	04:30:00	6.67	16.12	0.61	0	0.2	0	10	0	96.8	13.9	9.5	291	0.14	0	0.2
2017-12-02	04:45:00	6.67	16.12	0.61	0	0.3	0	10	0	96.9	13.9	9.5	291	0.14	0	0.3
2017-12-02	05:00:00	6.67	16.11	0.61	0	0.3	0	10	0	96.9	13.9	9.5	290.8	0.14	0	0.3
2017-12-02	05:15:00	6.67	16.11	0.6	0	0.3	0	10	0	96.9	13.9	9.6	290.9	0.14	0	0.3
2017-12-02	05:30:00	6.59	16.11	0.61	0	0.3	0	10	0	97.1	13.8	9.6	291	0.14	0	0.3
2017-12-02	05:45:00	6.59	16.1	0.61	0	0.3	0	10	0	97	13.8	9.6	290.8	0.14	0	0.3
2017-12-02	06:00:00	6.59	16.1	0.61	0	0.3	0	10	0	97	13.8	9.6	291	0.14	0	0.3
2017-12-02	06:15:00	6.59	16.1	0.6	0	0.2	0	10	0	97	13.7	9.6	291	0.14	0	0.2
2017-12-02	06:30:00	6.59	19.96	0.84	0	0.3	0	10	0	97	13.7	9.6	290.9	0.14	0	0.3
2017-12-02	06:45:00	6.59	20	0.81	0	0.3	0	10	0	97	13.4	9.6	290.9	0.14	0	0.3
2017-12-02	07:00:00	6.59	20.04	0.79	0	0.2	0	10	0	97.2	13.2	9.7	290.9	0.14	0	0.2
2017-12-02	07:15:00	6.59	20.08	0.76	0	0.3	0	10	0	97.4	13.1	9.7	290.9	0.14	0	0.3
2017-12-02	07:30:00	6.59	20.08	0.74	0	0.4	0	10	0	97.2	13	9.6	291	0.14	0	0.4
2017-12-02	07:45:00	6.59	20.09	0.72	0	0.5	0	10	0	97.1	12.9	9.5	290.9	0.14	0	0.5
2017-12-02	08:00:00	6.59	20.1	0.71	5.53	0.7	67	10	0	97.2	12.8	9.6	290.8	0.14	0	0.7
2017-12-02	08:15:00	6.59	20.09	0.72	7.74	1.2	97	10	0	97.3	12.7	9.7	290.7	0.14	0	1.2
2017-12-02	08:30:00	6.59	20.08	0.73	9.87	1.5	128	10	0	98.2	12.7	10	290.8	0.14	0	1.5
2017-12-02	08:45:00	6.59	19.89	0.76	11.91	1.7	160	10	0	98.8	12.7	10.3	291	0.14	0	1.7
2017-12-02	09:00:00	6.51	19.68	0.77	13.85	1.9	191	10	0	99.2	12.7	10.8	290.8	0.14	0	1.9
2017-12-02	09:15:00	6.51	19.6	0.8	15.68	2	222	10	0	99.3	12.7	11.2	290.9	0.14	0	2
2017-12-02	09:30:00	6.51	19.04	0.74	17.39	2.1	251	10	0	99.1	12.7	11.6	291	0.14	0	2.1
2017-12-02	09:45:00	6.51	18.93	0.76	18.98	2.2	280	10	0	98.9	12.8	12.1	290.9	0.14	0	2.2
2017-12-02	10:00:00	6.51	18.85	0.77	20.43	2.3	304	10	0	98.5	12.8	12.5	291	0.33	0	2.3
2017-12-02	10:15:00	6.51	18.81	0.78	21.74	2.3	327	10	0	98.3	12.8	13	291	0.23	0	2.3
2017-12-02	10:30:00	6.51	18.77	0.79	22.89	3.7	347	9	0	97.7	12.9	13.4	291.1	0.14	0	3.7
2017-12-02	10:45:00	6.59	18.73	0.79	23.89	159.3	365	1	0	93.7	12.9	14.7	291.1	0.14	0	159.3
2017-12-02	11:00:00	6.67	18.71	0.8	24.71	215.3	380	0	0	86.3	13	17	291.1	0.14	0	215.3
2017-12-02	11:15:00	6.67	18.71	0.8	25.36	230.4	391	0	0	82.5	13	18.9	290.9	0.14	0	230.4
2017-12-02	11:30:00	6.75	18.69	0.81	25.83	237.3	399	0	0	79.2	13.1	20.5	291.1	0.14	0	237.3
2017-12-02	11:45:00	6.75	18.5	0.82	26.11	219.5	404	0	0	76.9	13.2	21.7	290.9	0.14	0	219.5
2017-12-02	12:00:00	6.75	18.49	0.82	26.2	174.9	406	0	0	76.9	13.3	21.5	291	0.14	0	174.9
2017-12-02	12:15:00	6.82	18.4	0.83	26.11	216.6	404	0	0	76.5	13.4	21.9	290.9	0.14	0	216.6
2017-12-02	12:30:00	6.82	18.39	0.82	25.83	100.3	399	0	0	76.7	13.5	22	291	0.14	0	100.3
2017-12-02	12:45:00	6.82	18.2	0.83	25.36	98.1	391	0	0	79.1	13.6	19.9	291.1	0.14	0	98.1
2017-12-02	13:00:00	6.82	18.17	0.84	24.71	103.5	380	0	0	82	13.7	18.6	290.8	0.14	0	103.5
2017-12-02	13:15:00	6.82	18.14	0.84	23.89	78.4	365	0	0	82.1	13.7	18.6	291	0.14	0	78.4
2017-12-02	13:30:00	6.9	18.11	0.84	22.89	92.4	347	0	0	82.3	13.8	18.3	291	0.14	0	92.4
2017-12-02	13:45:00	6.9	18.09	0.85	21.74	112.5	327	0	0	83.5	13.9	18.1	291.1	0.14	0	112.5
2017-12-02	14:00:00	6.9	18.06	0.85	20.43	95.9	304	0	0	83.2	14	18.1	291.1	0.14	0	95.9
2017-12-02	14:15:00	6.9	18.01	0.85	18.98	60.3	280	0	0	82.9	14	17.6	291	0.14	0	60.3
2017-12-02	14:30:00	6.9	18	0.85	17.39	38.3	251	0	0	82.8	14	16.7	291	0.14	0	38.3
2017-12-02	14:45:00	6.9	18	0.79	15.68	26.3	222	1	0	84.2	14.1	15.6	290.9	0.14	0	26.3
2017-12-02	15:00:00	6.9	17.99	0.79	13.85	31.1	191	2	0	86.1	14.1	14.7	291.1	0.14	0	31.1
2017-12-02	15:15:00	6.9	17.98	0.79	11.91	25.9	160	2	0	87.9	14.1	13.8	290.9	0.14	0	25.9
2017-12-02	15:30:00	6.9	17.93	0.8	9.87	0.6	128	4	0	89.4	14.1	13.5	291	0.14	0	0.6
2017-12-02	15:45:00	6.82	17.92	0.8	7.74	0.2	97	9	0	92	14.1	13.5	290.9	0.33	0	0.2
2017-12-02	16:00:00	6.82	17.9	0.8	5.53	0.2	67	9	0	92.6	14.1	13.5	291	0.14	0	0.2
2017-12-02	16:15:00	6.82	17.9	0.8	0	0.3	0	10	0	93.2	14.1	13.6	291	0.15	0	0.3
2017-12-02	16:30:00	6.82	17.89	0.8	0	0.2	0	10	0	93.7	14.1	13.5	290.9	0.14	0	0.2
2017-12-02	16:45:00	6.82	17.88	0.8	0	0.2	0	10	0	94.2	14.1	13.4	291	0.14	0	0.2
2017-12-02	17:00:00	6.82	17.86	0.81	0	0.2	0	10	0	94.7	14.1	13.3	290.8	0.24	0	0.2
2017-12-02	17:15:00	6.75	17.85	0.81	0	0.2	0	10	0	94.9	14.1	13.1	290.7	0.14	0	0.2
2017-12-02	17:30:00	6.75	17.82	0.82	0	0.2	0	10	0	95	14.1	13	290.8	0.33	0	0.2
2017-12-02	17:45:00	6.75	17.8	0.82	0	0.2	0	10	0	95.2	14.1	12.9	290.7	0.23	0	0.2
2017-12-02	18:00:00	6.75	17.79	0.82	0	0.2	0	10	0	95.5	14.1	12.7	291	0.44	0	0.2
2017-12-02	18:15:00	6.75	17.74	0.82	0	0.2	0	10	0	95.9	14.1	12.6	290.9	0.14	0	0.2
2017-12-02	18:30:00	6.75	17.72	0.83	0	0.2	0	10	0	96.1	14.1	12.5	290.9	0.14	0	0.2
2017-12-02	18:45:00	6.75	17.67	0.83	0	0.3	0	10	0	96.1	14.1	12.4	291.1	0.23	0	0.3
2017-12-02	19:00:00	6.75	17.65	0.83	0	0.2	0	10	0	96.3	14.1	12.3	290.9	0.14	0	0.2
2017-12-02	19:15:00	6.75	17.64	0.83	0	0.2	0	10	0	96.4	14.1	12.2	290.7	0.14	0	0.2
2017-12-02	19:30:00	6.75	17.61	0.84	0	0.2	0	10	0	96.6	14	12.1	290.9	0.23	0	0.2
2017-12-02	19:45:00	6.75	17.61	0.83	0	0.2	0	10	0	96.8	14	12	290.9	0.14	0	0.2
2017-12-02	20:00:00	6.67	17.61	0.84	0	0.2	0	10	0	96.8	14.1	11.9	291	0.14	0	0.2
2017-12-02	20:15:00	6.67	17.6	0.84	0	0.2	0	10	0	96.8	14	11.8	291.1	0.23	0	0.2
2017-12-02	20:30:00	6.67	17.6	0.84	0	0.2	0	10	0	96.7	14	11.7	290.9	0.14	0	0.2
2017-12-02	20:45:00	6.67	17.56	0.84	0	0.2	0	10	0	96.7	14	11.6	290.8	0.14	0	0.2
2017-12-02	21:00:00	6.67	17.53	0.85	0	0.2	0	10	0	96.7	14	11.4	290.9	0.14	0	0.2
2017-12-02	21:15:00	6.67	17.52	0.85	0	0.2	0	10	0	96.7	14	11.3	291	0.14	0	0.2
2017-12-02	21:30:00	6.67	17.51	0.85	0	0.2	0	10	0	96.7	14	11.2	291.1	0.14	0	0.2
2017-12-02	21:45:00	6.67	17.47	0.85	0	0.3	0	10	0	96.7	13.9	11	290.7	0.14	0	0.3
2017-12-02	22:00:00	6.67	17.44	0.85	0	0.2	0	10	0	96.9	13.9	10.8	290.9	0.14	0	0.2
2017-12-02	22:15:00	6.67	17.43	0.85	0	0.3	0	10	0	97	13.9	10.7	290.8	0.14	0	0.3
2017-12-02	22:30:00	6.67	17.42	0.85	0	0.2	0	10	0	97.1	13.9	10.6	290.8	0.14	0	0.2
2017-12-02	22:45:00	6.67	17.42	0.86	0	0.2	0	10	0	97.1	13.9	10.5	290.8	0.14	0	0.2
2017-12-02	23:00:00	6.59	17.41	0.86	0	0.2	0	10	0	97.3	13.9	10.4	291.1	0.14	0	0.2
2017-12-02	23:15:00	6.59	17.37	0.86	0	0.2	0	10	0	97.6	13.8	10.4	290.8	0.14	0	0.2
2017-12-02	23:30:00	6.59	17.36	0.86	0	0.3	0	10	0	97.7	13.8	10.3	290.9	0.14	0	0.3
2017-12-02	23:45:00	6.59	17.35	0.86	0	0.2	0	10	0	97.7	13.8	10.3	290.9	0.14	0	0.2
2017-12-03	00:00:00	6.59	17.34	0.86	0	0.2	0	10	0	97.8	13.7	10.3	291.1	0.14	0	0.2
2017-12-03	00:15:00	6.59	17.33	0.87	0	0.2	0	10	0	97.8	13.7	10.1	291	0.14	0	0.2
2017-12-03	00:30:00	6.59	17.33	0.87	0	0.2	0	10	0	98	13.7	10.1	290.9	0.14	0	0.2
2017-12-03	00:45:00	6.59	17.32	0.87	0	0.2	0	10	0	97.9	13.7	10	291	0.14	0	0.2
2017-12-03	01:00:00	6.59	17.3	0.87	0	0.2	0	10	0	98	13.7	10	290.8	0.14	0	0.2
2017-12-03	01:15:00	6.59	17.28	0.87	0	0.2	0	10	0	98.1	13.6	9.9	290.8	0.14	0	0.2
2017-12-03	01:30:00	6.59	17.25	0.87	0	0.2	0	10	0	98.1	13.6	9.8	290.9	0.14	0	0.2
2017-12-03	01:45:00	6.51	17.24	0.88	0	0.2	0	10	0	98.1	13.6	9.8	291	0.14	0	0.2
2017-12-03	02:00:00	6.51	17.24	0.88	0	0.2	0	10	0	98.2	13.6	9.7	290.9	0.14	0	0.2
2017-12-03	02:15:00	6.51	17.23	0.87	0	0.2	0	10	0	98.2	13.5	9.7	290.8	0.14	0	0.2
2017-12-03	02:30:00	6.51	17.23	0.88	0	0.2	0	10	0	98.2	13.5	9.6	291	0.14	0	0.2
2017-12-03	02:45:00	6.51	17.22	0.88	0	0.2	0	9	0	98.2	13.5	9.5	291.1	0.14	0	0.2
2017-12-03	03:00:00	6.51	17.21	0.88	0	0.2	0	9	0	98	13.5	9.4	290.9	0.14	0	0.2
2017-12-03	03:15:00	6.51	17.19	0.88	0	0.3	0	9	0	97.9	13.5	9.3	290.7	0.14	0	0.3
2017-12-03	03:30:00	6.51	17.18	0.88	0	0.2	0	9	0	98	13.5	9.2	290.9	0.14	0	0.2
2017-12-03	03:45:00	6.51	17.16	0.88	0	0.2	0	9	0	98	13.4	9.1	291.1	0.14	0	0.2
2017-12-03	04:00:00	6.51	17.15	0.89	0	0.2	0	9	0	98.1	13.4	9	291.1	0.14	0	0.2
2017-12-03	04:15:00	6.51	17.15	0.88	0	0.2	0	9	0	97.9	13.4	8.9	290.8	0.14	0	0.2
2017-12-03	04:30:00	6.51	17.14	0.88	0	0.2	0	9	0	98	13.4	8.8	291	0.14	0	0.2
2017-12-03	04:45:00	6.51	17.14	0.88	0	0.2	0	9	0	98.1	13.3	8.7	290.8	0.14	0	0.2
2017-12-03	05:00:00	6.51	17.12	0.88	0	0.2	0	9	0	98.2	13.3	8.6	290.9	0.14	0	0.2
2017-12-03	05:15:00	6.51	17.12	0.84	0	0.2	0	9	0	98.3	13.3	8.6	290.8	0.14	0	0.2
2017-12-03	05:30:00	6.51	17.1	0.84	0	0.2	0	9	0	98.5	13.3	8.5	290.8	0.14	0	0.2
2017-12-03	05:45:00	6.43	17.09	0.84	0	0.2	0	9	0	98.5	13.2	8.5	291	0.14	0	0.2
2017-12-03	06:00:00	6.43	17.07	0.84	0	0.2	0	9	0	98.5	13.2	8.4	290.8	0.14	0	0.2
2017-12-03	06:15:00	6.43	17.07	0.84	0	0.2	0	9	0	98.5	13.2	8.4	291	0.14	0	0.2
2017-12-03	06:30:00	6.43	17.07	0.84	0	0.2	0	9	0	98.4	13.2	8.3	291	0.14	0	0.2
2017-12-03	06:45:00	6.43	17.06	0.84	0	0.2	0	9	0	98.4	13.1	8.2	290.9	0.14	0	0.2
2017-12-03	07:00:00	6.43	17.06	0.84	0	0.3	0	9	0	98.4	13.1	8.2	290.8	0.14	0	0.3
2017-12-03	07:15:00	6.43	17.06	0.84	0	0.3	0	9	0	98.4	13.1	8.1	291	0.14	0	0.3
2017-12-03	07:30:00	6.43	17.06	0.84	0	0.3	0	8	0	98.8	13.1	8	291	0.14	0	0.3
2017-12-03	07:45:00	6.51	17.06	0.83	0	35.1	0	9	0	98.8	13	8.1	290.9	0.14	0	35.1
2017-12-03	08:00:00	6.51	17.05	0.83	5.42	66.2	62	4	0	93.5	13	8.2	290.8	0.14	0	66.2
2017-12-03	08:15:00	6.59	17.05	0.84	7.63	88.7	91	1	0	90.1	13	9	291	0.14	68	88.7
2017-12-03	08:30:00	6.67	17.05	0.83	9.76	121.3	121	0	0	89	13	10.4	291	0.14	89	121.3
2017-12-03	08:45:00	6.75	17.05	0.83	11.79	131.8	152	0	0	86.8	13	11.9	291.2	0.15	111	131.8
2017-12-03	09:00:00	6.82	17.06	0.84	13.73	187.4	183	0	0	84.3	13.1	13.7	291	0.23	132	187.4
2017-12-03	09:15:00	6.9	17.05	0.83	15.55	195.8	213	0	0	81	13.1	15.9	290.8	0.14	152	195.8
2017-12-03	09:30:00	6.9	17.06	0.83	17.27	232.6	241	0	0	76.4	13.2	18.2	290.9	0.14	172	232.6
2017-12-03	09:45:00	6.9	17.06	0.83	18.85	228.5	269	0	0	72.4	13.2	20.2	291	0.14	190	228.5
2017-12-03	10:00:00	6.98	17.06	0.83	20.3	245	294	0	0	71.4	13.3	21.5	290.9	0.14	207	245
2017-12-03	10:15:00	6.98	17.06	0.83	21.6	223.6	316	0	0	69	13.4	23.4	291.1	0.14	222	223.6
2017-12-03	10:30:00	6.98	17.05	0.83	22.76	302.4	336	0	0	66.2	13.5	24.1	291	0.14	236	302.4
2017-12-03	10:45:00	6.98	17.06	0.83	23.75	256	354	0	0	64.5	13.6	24.8	290.9	0.14	247	256
2017-12-03	11:00:00	6.98	17.05	0.83	24.57	343.1	368	0	0	62.9	13.7	25.1	291.1	0.14	256	343.1
2017-12-03	11:15:00	7.06	17.06	0.83	25.22	318.2	379	0	0	64.1	13.8	24.4	291.1	0.14	264	318.2
2017-12-03	11:30:00	7.06	17.06	0.83	25.68	346.5	387	0	0	61.7	14	24.6	290.9	0.14	269	346.5
2017-12-03	11:45:00	7.06	17.05	0.83	25.96	360	392	0	0	63.5	14.1	24.6	290.9	0.14	272	360
2017-12-03	12:00:00	7.06	17.05	0.83	26.05	308.3	394	0	0	61.8	14.3	24.9	291.2	0.14	274	308.3
2017-12-03	12:15:00	7.06	17.06	0.83	25.96	324.1	392	0	0	60.4	14.4	24.3	291.1	0.14	272	324.1
2017-12-03	12:30:00	7.06	17.06	0.83	25.68	250.3	387	0	0	62.7	14.4	23.2	291.1	0.14	270	250.3
2017-12-03	12:45:00	7.06	17.06	0.82	25.22	304	379	0	0	64.1	14.6	23.3	291.1	0.14	264	304
2017-12-03	13:00:00	7.06	17.06	0.83	24.57	267.2	368	0	0	63	14.7	23.5	291.1	0.14	257	267.2
2017-12-03	13:15:00	7.14	17.06	0.82	23.75	242.3	354	0	0	60.9	14.8	24.2	291	0.14	247	242.3
2017-12-03	13:30:00	7.14	17.07	0.83	22.76	243.5	336	0	0	60.2	14.9	23.7	291.2	0.14	235	243.5
2017-12-03	13:45:00	7.14	17.06	0.83	21.6	219.7	316	0	0	61.9	14.9	22.9	291.1	0.14	222	219.7
2017-12-03	14:00:00	7.14	17.06	0.83	20.3	185	294	0	0	62.2	15	23	290.9	0.14	207	185
2017-12-03	14:15:00	7.14	17.06	0.83	20.3	173.3	269	0	0	60.1	15.1	22.8	291.1	0.14	190	173.3
2017-12-03	14:30:00	7.14	17.06	0.82	18.85	140.8	241	0	0	61.9	15.2	21.7	291.1	0.14	172	140.8
2017-12-03	14:45:00	7.14	17.06	0.82	17.27	118.3	213	0	0	63.7	15.2	21	291	0.14	152	118.3
2017-12-03	15:00:00	7.14	17.06	0.83	15.55	98.9	183	0	0	64	15.2	20.2	291.1	0.14	132	98.9
2017-12-03	15:15:00	7.14	17.06	0.83	13.73	75.7	152	0	0	66	15.2	19.8	291	0.14	110	75.7
2017-12-03	15:30:00	7.14	17.04	0.83	11.79	52.4	121	0	0	63.7	15.3	20.1	291.1	0.15	89	52.4
2017-12-03	15:45:00	7.06	17.03	0.83	9.76	33.6	62	0	0	67.5	15.3	18.3	290.9	0.15	67	33.6
2017-12-03	16:00:00	7.06	17.02	0.83	7.63	9.4	46	0	0	74.3	15.2	15.9	290.9	0.14	46	9.4
2017-12-03	16:15:00	7.06	17.01	0.83	5.42	0.3	0	3	0	84.6	15.2	15	290.9	0.14	0	0.3
2017-12-03	16:30:00	7.06	16.99	0.83	0	0.2	0	5	0	87.2	15.2	14.9	290.8	0.14	0	0.2
2017-12-03	16:45:00	6.98	16.99	0.83	0	0.2	0	7	0	87.7	15.2	15	290.9	0.14	0	0.2
2017-12-03	17:00:00	6.98	16.98	0.83	0	0.2	0	8	0	88.6	15.2	14.8	291	0.15	0	0.2
2017-12-03	17:15:00	6.98	16.97	0.83	0	0.2	0	8	0	89.5	15.2	14.6	291	0.15	0	0.2
2017-12-03	17:30:00	6.98	16.97	0.83	0	0.2	0	9	0	89.9	15.2	14.5	291	0.14	0	0.2
2017-12-03	17:45:00	6.98	16.97	0.83	0	0.3	0	9	0	90.2	15.2	14.3	291.1	0.15	0	0.3
2017-12-03	18:00:00	6.98	16.96	0.83	0	0.3	0	9	0	90.4	15.2	14.1	290.7	0.14	0	0.3
2017-12-03	18:15:00	6.98	16.96	0.82	0	0.2	0	10	0	90.5	15.2	14	290.9	0.14	0	0.2
2017-12-03	18:30:00	6.9	16.96	0.83	0	0.3	0	10	0	90.4	15.2	13.9	291	0.14	0	0.3
2017-12-03	18:45:00	6.9	16.95	0.83	0	0.2	0	10	0	90.2	15.1	13.7	291	0.15	0	0.2
2017-12-03	19:00:00	6.9	16.94	0.82	0	0.2	0	10	0	90.4	15.1	13.5	290.8	0.14	0	0.2
2017-12-03	19:15:00	6.9	16.94	0.82	0	0.2	0	10	0	90.5	15.1	13.2	290.9	0.14	0	0.2
2017-12-03	19:30:00	6.9	16.92	0.82	0	0.2	0	10	0	90.7	15.1	13	291	0.14	0	0.2
2017-12-03	19:45:00	6.9	16.92	0.83	0	0.2	0	10	0	90.9	15	12.8	290.9	0.14	0	0.2
2017-12-03	20:00:00	6.9	16.92	0.83	0	0.2	0	10	0	91.1	15.1	12.6	291	0.14	0	0.2
2017-12-03	20:15:00	6.9	16.9	0.82	0	0.2	0	10	0	91.4	15	12.4	291	0.14	0	0.2
2017-12-03	20:30:00	6.9	16.91	0.82	0	0.2	0	10	0	91.8	15	12.2	290.8	0.14	0	0.2
2017-12-03	20:45:00	6.82	16.9	0.83	0	0.2	0	10	0	92	14.9	12	291	0.23	0	0.2
2017-12-03	21:00:00	6.82	16.88	0.83	0	0.3	0	10	0	92.4	14.9	11.8	291	0.14	0	0.3
2017-12-03	21:15:00	6.82	16.88	0.83	0	0.2	0	10	0	92.8	14.9	11.6	291	0.14	0	0.2
2017-12-03	21:30:00	6.82	16.88	0.83	0	0.2	0	10	0	93.1	14.9	11.4	290.8	0.14	0	0.2
2017-12-03	21:45:00	6.82	16.87	0.83	0	0.2	0	10	0	93.2	14.8	11.3	291	0.14	0	0.2
2017-12-03	22:00:00	6.82	16.87	0.83	0	0.2	0	10	0	93.7	14.8	11.1	291.1	0.23	0	0.2
2017-12-03	22:15:00	6.82	16.87	0.83	0	0.2	0	10	0	93.9	14.7	11	290.8	0.14	0	0.2
2017-12-03	22:30:00	6.82	16.86	0.83	0	0.2	0	10	0	94	14.7	10.9	290.9	0.14	0	0.2
2017-12-03	22:45:00	6.82	16.83	0.83	0	0.2	0	10	0	94.2	14.7	10.7	291	0.14	0	0.2
2017-12-03	23:00:00	6.82	16.82	0.83	0	0.2	0	10	0	94.4	14.7	10.6	290.9	0.14	0	0.2
2017-12-03	23:15:00	6.75	16.81	0.83	0	0.2	0	10	0	94.6	14.6	10.5	290.9	0.14	0	0.2
2017-12-03	23:30:00	6.75	16.81	0.83	0	0.2	0	10	0	94.7	14.6	10.4	290.8	0.14	0	0.2
2017-12-03	23:45:00	6.75	16.81	0.83	0	0.2	0	10	0	95	14.6	10.2	290.7	0.14	0	0.2
2017-12-04	00:00:00	6.75	16.8	0.83	0	0.2	0	10	0	95.2	14.5	10.1	290.7	0.14	0	0.2
2017-12-04	00:15:00	6.75	16.79	0.83	0	0.2	0	10	0	95.2	14.4	10	291	0.14	0	0.2
2017-12-04	00:30:00	6.75	16.79	0.83	0	0.2	0	10	0	95.6	14.4	9.8	291.1	0.14	0	0.2
2017-12-04	00:45:00	6.75	16.79	0.83	0	0.2	0	10	0	95.6	14.4	9.8	291	0.14	0	0.2
2017-12-04	01:00:00	6.75	16.79	0.82	0	0.2	0	10	0	95.8	14.4	9.7	290.9	0.14	0	0.2
2017-12-04	01:15:00	6.75	16.79	0.82	0	0.2	0	10	0	96	14.4	9.6	291	0.14	0	0.2
2017-12-04	01:30:00	6.67	16.78	0.82	0	0.2	0	10	0	96.3	14.3	9.5	290.7	0.14	0	0.2
2017-12-04	01:45:00	6.67	16.77	0.83	0	0.2	0	10	0	96.1	14.3	9.5	290.9	0.15	0	0.2
2017-12-04	02:00:00	6.75	16.77	0.82	0	0.3	0	10	0	96.1	14.3	9.4	291	0.14	0	0.3
2017-12-04	02:15:00	6.67	16.75	0.82	0	0.2	0	10	0	96.3	14.2	9.3	290.9	0.14	0	0.2
2017-12-04	02:30:00	6.67	16.75	0.82	0	0.2	0	10	0	96.6	14.2	9.2	291.1	0.14	0	0.2
2017-12-04	02:45:00	6.67	16.72	0.82	0	0.2	0	10	0	96.8	14.2	9.1	290.7	0.14	0	0.2
2017-12-04	03:00:00	6.67	16.71	0.82	0	0.2	0	10	0	96.8	14.1	9.1	290.8	0.14	0	0.2
2017-12-04	03:15:00	6.67	16.7	0.83	0	0.3	0	10	0	96.8	14.1	9.1	290.9	0.14	0	0.3
2017-12-04	03:30:00	6.67	16.7	0.82	0	0.2	0	10	0	96.9	14.1	9	290.8	0.14	0	0.2
2017-12-04	03:45:00	6.67	16.7	0.82	0	0.2	0	10	0	97	14	8.9	290.9	0.14	0	0.2
2017-12-04	04:00:00	6.67	16.66	0.83	0	0.2	0	10	0	97	14	8.8	290.8	0.14	0	0.2
2017-12-04	04:15:00	6.67	16.66	0.82	0	0.2	0	10	0	97.2	14	8.7	290.8	0.14	0	0.2
2017-12-04	04:30:00	6.67	16.64	0.82	0	0.2	0	10	0	97.3	13.9	8.6	290.9	0.14	0	0.2
2017-12-04	04:45:00	6.67	16.64	0.82	0	0.2	0	9	0	97.3	13.9	8.6	290.9	0.14	0	0.2
2017-12-04	05:00:00	6.59	16.62	0.82	0	0.2	0	9	0	97.5	13.9	8.5	290.9	0.14	0	0.2
2017-12-04	05:15:00	6.59	16.62	0.82	0	0.2	0	9	0	97.5	13.8	8.4	290.8	0.14	0	0.2
2017-12-04	05:30:00	6.59	16.62	0.83	0	0.2	0	9	0	97.6	13.8	8.4	290.9	0.14	0	0.2
2017-12-04	05:45:00	6.59	16.62	0.82	0	0.2	0	9	0	97.5	13.8	8.3	290.8	0.14	0	0.2
2017-12-04	06:00:00	6.59	16.61	0.82	0	0.2	0	9	0	97.4	13.7	8.2	290.9	0.14	0	0.2
2017-12-04	06:15:00	6.59	16.61	0.82	0	0.2	0	9	0	97.4	13.7	8.1	291	0.14	0	0.2
2017-12-04	06:30:00	6.59	16.61	0.82	0	0.2	0	9	0	97.4	13.6	8	290.7	0.14	0	0.2
2017-12-04	06:45:00	6.59	16.61	0.82	0	0.2	0	9	0	97.7	13.6	7.9	290.9	0.14	0	0.2
2017-12-04	07:00:00	6.59	16.6	0.82	0	0.3	0	9	0	97.8	13.6	7.8	290.9	0.14	0	0.3
2017-12-04	07:15:00	6.59	16.59	0.82	0	0.2	0	9	0	97.9	13.5	7.7	290.7	0.14	0	0.2
2017-12-04	07:30:00	6.59	16.59	0.82	0	0.2	0	9	0	98.1	13.5	7.7	290.7	0.14	0	0.2
2017-12-04	07:45:00	6.59	16.58	0.82	0	0.2	0	9	0	98.3	13.5	7.8	290.8	0.14	0	0.2
2017-12-04	08:00:00	6.59	16.57	0.82	4.65	0.2	53	9	0	98.8	13.4	8	290.9	0.14	0	0.2
2017-12-04	08:15:00	6.59	16.57	0.82	7.52	18.8	89	9	0	99.3	13.4	8.4	290.8	0.14	89	18.8
2017-12-04	08:30:00	6.67	16.57	0.82	9.65	128.3	119	2	0	96.5	13.4	10.1	290.9	0.14	119	128.3
2017-12-04	08:45:00	6.67	16.58	0.81	11.68	145.2	150	0	0	87.2	13.4	12.1	290.9	0.15	150	145.2
2017-12-04	09:00:00	6.75	16.57	0.82	13.61	202.9	181	0	0	83.5	13.5	14.1	290.8	0.23	181	202.9
2017-12-04	09:15:00	6.75	16.59	0.82	15.44	203.4	211	0	0	80.1	13.5	16	291.1	0.14	211	203.4
2017-12-04	09:30:00	6.82	16.58	0.81	17.14	236.4	240	0	0	75.6	13.5	18	291	0.14	240	236.4
2017-12-04	09:45:00	6.82	16.6	0.82	18.73	232.3	267	0	0	68	13.6	18.4	291.1	0.14	267	232.3
2017-12-04	10:00:00	6.9	16.59	0.82	20.17	243	291	0	0	74.8	13.7	19.3	291.2	0.14	291	243
2017-12-04	10:15:00	6.9	16.61	0.82	21.48	228.6	315	0	0	75	13.8	21	291.2	0.14	315	228.6
2017-12-04	10:30:00	6.9	16.59	0.81	22.63	311.3	334	0	0	69.1	13.9	22.4	291	0.14	334	311.3
2017-12-04	10:45:00	6.9	16.6	0.81	23.62	256.3	352	0	0	66.2	14	22.2	290.9	0.14	352	256.3
2017-12-04	11:00:00	6.98	16.61	0.81	24.44	345.9	366	0	0	67.9	14.1	21.7	291	0.14	366	345.9
2017-12-04	11:15:00	6.98	16.61	0.82	25.08	320.7	377	0	0	67.9	14.2	21.8	291.1	0.14	377	320.7
2017-12-04	11:30:00	6.98	16.62	0.81	25.55	344.7	386	0	0	67.5	14.3	22.1	291.7	0.14	386	344.7
2017-12-04	11:45:00	7.06	16.62	0.81	25.82	358.9	390	0	0	65.1	14.4	21.7	291.7	0.14	390	358.9
2017-12-04	12:00:00	7.06	16.62	0.81	25.92	296.1	392	0	0	63.3	14.5	21.6	291.7	0.14	392	296.1
2017-12-04	12:15:00	7.06	16.62	0.81	25.82	350.7	390	0	0	64.1	14.6	20.8	291.9	0.14	390	350.7
2017-12-04	12:30:00	7.06	16.62	0.81	25.55	262.7	386	0	0	63.8	14.7	21.4	291.6	0.14	386	262.7
2017-12-04	12:45:00	7.06	16.61	0.81	25.08	308.3	377	0	0	64	14.8	21.3	291.7	0.14	377	308.3
2017-12-04	13:00:00	7.06	16.62	0.81	24.44	279.1	366	0	0	62.7	14.9	20.7	291.9	0.14	366	279.1
2017-12-04	13:15:00	7.14	16.61	0.81	23.62	238.3	352	0	0	62.8	15	20.2	291.9	0.14	352	238.3
2017-12-04	13:30:00	7.14	16.61	0.81	22.63	252.6	334	0	0	62.3	15	20	291.9	0.14	334	252.6
2017-12-04	13:45:00	7.14	16.61	0.81	21.48	223	315	0	0	62.3	15.1	19.3	291.8	0.14	315	223
2017-12-04	14:00:00	7.14	16.61	0.81	20.17	187.2	291	0	0	64.7	15.1	19.4	291.7	0.14	291	187.2
2017-12-04	14:15:00	7.14	16.61	0.81	18.73	171.5	267	0	0	64.4	15.2	20.1	291.6	0.14	267	171.5
2017-12-04	14:30:00	7.14	16.61	0.81	17.14	141.7	240	0	0	62.9	15.2	20	291.7	0.14	240	141.7
2017-12-04	14:45:00	7.14	16.61	0.81	15.44	120.8	211	0	0	65.2	15.2	19.4	291.7	0.14	211	120.8
2017-12-04	15:00:00	7.14	16.6	0.81	13.61	100.8	181	0	0	66.7	15.3	19.2	291.7	0.14	181	100.8
2017-12-04	15:15:00	7.14	16.56	0.81	11.68	75.2	150	0	0	65.4	15.3	19.4	291.5	0.14	150	75.2
2017-12-04	15:30:00	7.14	16.58	0.81	9.65	49.3	119	0	0	64	15.3	19.2	291.6	0.14	119	49.3
2017-12-04	15:45:00	7.06	16.57	0.81	7.52	5.5	89	0	0	73.3	15.3	17.3	291.6	0.14	89	5.5
2017-12-04	16:00:00	7.06	16.57	0.81	4.65	0.2	53	1	0	79	15.3	16.7	291.8	0.14	0	0.2
2017-12-04	16:15:00	7.06	16.56	0.81	0	0.2	0	3	0	82.9	15.3	16.5	291.9	0.14	0	0.2
2017-12-04	16:30:00	7.06	16.55	0.81	0	0.2	0	4	0	85.1	15.3	16.2	291.6	0.14	0	0.2
2017-12-04	16:45:00	6.98	16.55	0.81	0	0.2	0	5	0	86.2	15.3	15.8	291.7	0.14	0	0.2
2017-12-04	17:00:00	6.98	16.53	0.81	0	0.2	0	7	0	87.2	15.3	15.4	291.5	0.14	0	0.2
2017-12-04	17:15:00	6.98	16.53	0.81	0	0.2	0	8	0	87.9	15.3	15.1	291.9	0.14	0	0.2
2017-12-04	17:30:00	6.98	16.53	0.81	0	0.2	0	8	0	88.6	15.3	14.7	291.6	0.14	0	0.2
2017-12-04	17:45:00	6.98	16.53	0.81	0	0.2	0	9	0	89.2	15.3	14.5	291.6	0.15	0	0.2
2017-12-04	18:00:00	6.98	16.53	0.81	0	0.2	0	9	0	90.1	15.3	14.1	291.6	0.14	0	0.2
2017-12-04	18:15:00	6.98	16.53	0.81	0	0.2	0	9	0	90.9	15.2	13.8	291.7	0.14	0	0.2
2017-12-04	18:30:00	6.9	16.53	0.81	0	0.2	0	9	0	91.7	15.2	13.5	291.6	0.14	0	0.2
2017-12-04	18:45:00	6.9	16.53	0.81	0	0.2	0	9	0	91.9	15.2	13.3	291.5	0.14	0	0.2
2017-12-04	19:00:00	6.9	16.52	0.81	0	0.2	0	10	0	92	15.2	13.2	291.6	0.14	0	0.2
2017-12-04	19:15:00	6.9	16.52	0.81	0	0.2	0	10	0	92.1	15.2	13.1	291.6	0.14	0	0.2
2017-12-04	19:30:00	6.9	16.51	0.81	0	0.2	0	10	0	92.4	15.2	12.9	291.5	0.14	0	0.2
2017-12-04	19:45:00	6.9	16.5	0.8	0	0.2	0	10	0	92.6	15.1	12.7	291.6	0.14	0	0.2
2017-12-04	20:00:00	6.9	16.49	0.81	0	0.2	0	10	0	92.8	15.1	12.6	291.8	0.14	0	0.2
2017-12-04	20:15:00	6.9	16.48	0.81	0	0.2	0	10	0	93.1	15.1	12.5	291.6	0.14	0	0.2
2017-12-04	20:30:00	6.9	16.48	0.81	0	0.2	0	10	0	93.2	15.1	12.4	291.6	0.14	0	0.2
2017-12-04	20:45:00	6.82	16.47	0.81	0	0.2	0	10	0	93.3	15.1	12.2	291.7	0.14	0	0.2
2017-12-04	21:00:00	6.82	16.46	0.81	0	0.2	0	10	0	93.4	15.1	12.1	291.6	0.14	0	0.2
2017-12-04	21:15:00	6.82	16.46	0.81	0	0.2	0	10	0	93.9	15	12	291.8	0.23	0	0.2
2017-12-04	21:30:00	6.82	16.45	0.81	0	0.2	0	10	0	94	15	11.9	291.6	0.14	0	0.2
2017-12-04	21:45:00	6.82	16.44	0.81	0	0.3	0	10	0	93.9	15	11.8	291.6	0.14	0	0.3
2017-12-04	22:00:00	6.82	16.44	0.81	0	0.2	0	10	0	94.2	14.9	11.7	291.5	0.14	0	0.2
2017-12-04	22:15:00	6.82	16.44	0.81	0	0.2	0	10	0	94.3	14.9	11.6	291.4	0.14	0	0.2
2017-12-04	22:30:00	6.82	16.44	0.81	0	0.2	0	10	0	94.2	14.9	11.5	291.6	0.14	0	0.2
2017-12-04	22:45:00	6.82	16.44	0.81	0	0.2	0	10	0	94.3	14.8	11.4	291.5	0.14	0	0.2
2017-12-04	23:00:00	6.82	16.44	0.81	0	0.2	0	10	0	94.5	14.8	11.4	291.5	0.14	0	0.2
2017-12-04	23:15:00	6.82	16.43	0.81	0	0.2	0	10	0	94.7	14.8	11.3	291.8	0.14	0	0.2
2017-12-04	23:30:00	6.75	16.43	0.81	0	0.2	0	10	0	94.9	14.7	11.2	291.3	0.14	0	0.2
2017-12-04	23:45:00	6.75	16.43	0.81	0	0.2	0	10	0	94.9	14.7	11.1	291.6	0.14	0	0.2
2017-12-05	00:00:00	6.75	16.41	0.81	0	0.2	0	10	0	94.8	14.7	11	291.7	0.14	0	0.2
2017-12-05	00:15:00	6.75	16.4	0.81	0	0.2	0	10	0	95	14.7	10.9	291.6	0.14	0	0.2
2017-12-05	00:30:00	6.75	16.4	0.81	0	0.2	0	10	0	95.2	14.7	10.7	291.3	0.14	0	0.2
2017-12-05	00:45:00	6.75	16.36	0.81	0	0.2	0	10	0	95.4	14.6	10.6	291.6	0.14	0	0.2
2017-12-05	01:00:00	6.75	16.35	0.8	0	0.2	0	10	0	95.3	14.6	10.5	291.6	0.14	0	0.2
2017-12-05	01:15:00	6.75	16.36	0.81	0	0.2	0	10	0	95.5	14.6	10.3	291.8	0.14	0	0.2
2017-12-05	01:30:00	6.75	16.35	0.81	0	0.2	0	10	0	95.9	14.5	10.2	291.6	0.14	0	0.2
2017-12-05	01:45:00	6.75	16.35	0.81	0	0.2	0	10	0	96.1	14.5	10.1	291.4	0.14	0	0.2
2017-12-05	02:00:00	6.75	16.34	0.81	0	0.2	0	10	0	96.3	14.5	10	291.6	0.14	0	0.2
2017-12-05	02:15:00	6.67	16.34	0.81	0	0.2	0	10	0	96.3	14.4	9.9	291.7	0.14	0	0.2
2017-12-05	02:30:00	6.67	16.31	0.81	0	0.2	0	10	0	96.4	14.4	9.8	291.6	0.14	0	0.2
2017-12-05	02:45:00	6.67	16.33	0.81	0	0.2	0	10	0	96.5	14.4	9.7	291.8	0.14	0	0.2
2017-12-05	03:00:00	6.67	16.32	0.8	0	0.2	0	10	0	96.6	14.4	9.7	291.5	0.14	0	0.2
2017-12-05	03:15:00	6.67	16.3	0.81	0	0.2	0	10	0	96.6	14.3	9.6	291.6	0.14	0	0.2
2017-12-05	03:30:00	6.67	16.29	0.8	0	0.2	0	10	0	96.7	14.3	9.5	291.6	0.14	0	0.2
2017-12-05	03:45:00	6.67	16.29	0.81	0	0.2	0	10	0	96.8	14.3	9.4	291.6	0.14	0	0.2
2017-12-05	04:00:00	6.67	16.28	0.8	0	0.2	0	10	0	96.8	14.2	9.2	291.8	0.14	0	0.2
2017-12-05	04:15:00	6.67	16.28	0.81	0	0.3	0	10	0	96.9	14.2	9.1	291.5	0.14	0	0.3
2017-12-05	04:30:00	6.67	16.28	0.8	0	0.2	0	9	0	96.9	14.1	9	291.5	0.14	0	0.2
2017-12-05	04:45:00	6.67	16.27	0.8	0	0.2	0	9	0	97.1	14.1	8.9	291.5	0.14	0	0.2
2017-12-05	05:00:00	6.67	16.27	0.81	0	0.2	0	9	0	97.2	14.1	8.8	291.5	0.14	0	0.2
2017-12-05	05:15:00	6.59	16.27	0.81	0	0.2	0	9	0	97.4	14.1	8.7	291.8	0.14	0	0.2
2017-12-05	05:30:00	6.59	16.27	0.81	0	0.2	0	9	0	97.4	14	8.6	291.5	0.14	0	0.2
2017-12-05	05:45:00	6.59	16.27	0.8	0	0.2	0	9	0	97.5	14	8.6	291.6	0.14	0	0.2
2017-12-05	06:00:00	6.59	16.26	0.8	0	0.2	0	9	0	97.7	13.9	8.5	291.5	0.14	0	0.2
2017-12-05	06:15:00	6.59	16.26	0.8	0	0.2	0	9	0	97.6	13.9	8.4	291.6	0.14	0	0.2
2017-12-05	06:30:00	6.59	16.26	0.8	0	0.2	0	9	0	97.6	13.9	8.4	291.6	0.14	0	0.2
2017-12-05	06:45:00	6.59	16.24	0.8	0	0.2	0	9	0	97.6	13.9	8.2	291.6	0.14	0	0.2
2017-12-05	07:00:00	6.59	16.23	0.79	0	0.2	0	9	0	97.7	13.8	8.2	291.5	0.14	0	0.2
2017-12-05	07:15:00	6.59	16.23	0.8	0	0.2	0	9	0	97.9	13.8	8.2	291.5	0.14	0	0.2
2017-12-05	07:30:00	6.51	16.22	0.8	0	0.2	0	8	0	98.1	13.7	8.1	291.7	0.14	0	0.2
2017-12-05	07:45:00	6.59	16.22	0.8	0	0.2	0	8	0	98.3	13.7	8.2	291.5	0.14	0	0.2
2017-12-05	08:00:00	6.59	16.21	0.8	5.21	35.3	60	9	0	98.6	13.7	8.4	291.8	0.14	60	35.3
2017-12-05	08:15:00	6.67	16.21	0.8	7.42	90.9	88	2	0	91.2	13.7	8.9	291.6	0.14	88	90.9
2017-12-05	08:30:00	6.67	16.21	0.79	9.54	114	118	0	0	86.8	13.6	9.8	291.6	0.15	118	114
2017-12-05	08:45:00	6.75	16.21	0.79	11.57	131.4	148	0	0	85.6	13.6	10.7	291.7	0.24	148	131.4
2017-12-05	09:00:00	6.75	16.21	0.79	13.5	149.8	179	0	0	86.1	13.6	11.6	291.7	0.23	179	149.8
2017-12-05	09:15:00	6.82	16.22	0.79	15.32	195.4	209	0	0	83.5	13.7	13.5	291.6	0.14	209	195.4
2017-12-05	09:30:00	6.82	16.23	0.79	17.03	228.8	251	0	0	76.7	13.7	16.5	291.8	0.14	251	228.8
2017-12-05	09:45:00	6.9	16.24	0.79	18.61	227.1	265	0	0	74.9	13.8	18.4	291.6	0.14	265	227.1
2017-12-05	10:00:00	6.9	16.23	0.79	20.05	242.6	289	0	0	72	13.9	20.5	291.7	0.14	289	242.6
2017-12-05	10:15:00	6.9	16.22	0.79	21.35	235.5	312	0	0	67.9	14	21.7	291.8	0.14	312	235.5
2017-12-05	10:30:00	6.98	16.24	0.79	22.5	311.1	332	0	0	66.3	14	22.2	291.6	0.14	332	311.1
2017-12-05	10:45:00	6.98	16.23	0.79	23.49	253.7	350	0	0	66.9	14.1	22.1	291.7	0.14	350	253.7
2017-12-05	11:00:00	6.98	16.18	0.79	24.39	346.5	365	0	0	65.3	14.3	22.1	291.8	0.14	365	346.5
2017-12-05	11:15:00	6.98	16.18	0.79	24.95	320	375	0	0	66.8	14.4	22.1	291.9	0.14	375	320
2017-12-05	11:30:00	7.06	16.19	0.79	25.42	333.3	383	0	0	65.1	14.4	21.7	291.8	0.14	383	333.3
2017-12-05	11:45:00	7.06	16.19	0.79	25.69	361.2	388	0	0	64.4	14.6	21.9	291.8	0.14	388	361.2
2017-12-05	12:00:00	7.06	16.19	0.79	25.79	289.5	389	0	0	61.5	14.7	21.7	291.8	0.14	389	289.5
2017-12-05	12:15:00	7.06	16.19	0.79	25.69	312.4	388	0	0	61.4	14.8	21.5	291.8	0.14	388	312.4
2017-12-05	12:30:00	7.06	16.19	0.79	25.42	224.9	383	0	0	63.3	14.9	20.7	291.6	0.14	383	224.9
2017-12-05	12:45:00	7.14	16.19	0.79	24.95	229.7	375	0	0	67.9	14.9	20	291.6	0.14	375	229.7
2017-12-05	13:00:00	7.14	16.19	0.79	24.39	134.1	365	0	0	69	15	19.6	291.8	0.14	365	134.1
2017-12-05	13:15:00	7.14	16.19	0.78	23.49	123.4	350	0	0	73.8	15.1	18.9	291.8	0.14	350	123.4
2017-12-05	13:30:00	7.14	16.19	0.79	22.5	115.8	332	0	0	72.9	15.1	19.2	291.5	0.14	332	115.8
2017-12-05	13:45:00	7.14	16.18	0.79	21.35	126.6	312	0	0	74.2	15.2	19.2	291.6	0.14	312	126.6
2017-12-05	14:00:00	7.14	16.18	0.79	20.05	110.4	289	0	0	74.5	15.2	19.3	291.9	0.14	289	110.4
2017-12-05	14:15:00	7.14	16.18	0.79	18.61	75.8	265	0	0	74.6	15.2	18.4	291.7	0.14	265	75.8
2017-12-05	14:30:00	7.14	16.18	0.79	17.03	70.1	251	0	0	76.3	15.2	17.1	291.7	0.14	251	70.1
2017-12-05	14:45:00	7.14	16.18	0.79	15.32	66.7	209	0	0	78.7	15.2	16.2	291.8	0.14	209	66.7
2017-12-05	15:00:00	7.14	16.18	0.79	13.5	55.4	179	0	0	79.5	15.2	16	291.7	0.14	179	55.4
2017-12-05	15:15:00	7.06	16.17	0.79	11.57	0.6	148	1	0	83.3	15.2	15.8	291.6	0.15	0	0.6
2017-12-05	15:30:00	7.06	16.17	0.79	9.54	0.2	118	3	0	87.1	15.2	15.5	291.6	0.14	0	0.2
2017-12-05	15:45:00	7.06	16.16	0.79	7.42	0.2	88	6	0	88.2	15.2	15.5	291.5	0.15	0	0.2
2017-12-05	16:00:00	7.06	16.16	0.79	5.21	0.2	60	8	0	89.4	15.2	15.3	291.6	0.15	0	0.2
2017-12-05	16:15:00	7.06	16.15	0.79	0	0.2	0	9	0	89.9	15.2	15.1	291.6	0.14	0	0.2
2017-12-05	16:30:00	6.98	16.15	0.79	0	0.2	0	9	0	90.4	15.2	14.9	291.8	0.15	0	0.2
2017-12-05	16:45:00	6.98	16.14	0.8	0	0.2	0	9	0	91	15.2	14.6	291.7	0.14	0	0.2
2017-12-05	17:00:00	6.98	16.13	0.79	0	0.3	0	10	0	91.3	15.2	14.4	291.6	0.15	0	0.3
2017-12-05	17:15:00	6.98	16.13	0.79	0	0.2	0	10	0	91.4	15.2	14.2	291.8	0.15	0	0.2
2017-12-05	17:30:00	6.98	16.12	0.78	0	0.2	0	10	0	91.7	15.2	14.1	291.7	0.15	0	0.2
2017-12-05	17:45:00	6.98	16.12	0.79	0	0.3	0	10	0	91.9	15.2	13.9	291.5	0.15	0	0.3
2017-12-05	18:00:00	6.9	16.11	0.79	0	0.2	0	10	0	92.1	15.2	13.7	291.6	0.15	0	0.2
2017-12-05	18:15:00	6.9	16.11	0.79	0	0.2	0	10	0	92.2	15.1	13.5	291.5	0.23	0	0.2
2017-12-05	18:30:00	6.9	16.1	0.79	0	0.3	0	10	0	92.2	15.1	13.3	291.8	0.15	0	0.3
2017-12-05	18:45:00	6.9	16.1	0.79	0	0.2	0	10	0	92.5	15.1	13	291.6	0.24	0	0.2
2017-12-05	19:00:00	6.9	16.1	0.79	0	0.2	0	10	0	92.7	15.1	12.9	291.4	0.14	0	0.2
2017-12-05	19:15:00	6.9	16.1	0.79	0	0.3	0	10	0	92.9	15	12.7	291.5	0.14	0	0.3
2017-12-05	19:30:00	6.9	16.09	0.79	0	0.2	0	10	0	93.2	15	12.5	291.7	0.33	0	0.2
2017-12-05	19:45:00	6.9	16.09	0.79	0	0.2	0	10	0	93.4	15	12.4	291.4	0.23	0	0.2
2017-12-05	20:00:00	6.9	16.09	0.79	0	0.2	0	10	0	93.6	15	12.2	291.6	0.23	0	0.2
2017-12-05	20:15:00	6.9	16.08	0.79	0	0.2	0	10	0	93.7	14.9	12.1	291.4	0.14	0	0.2
2017-12-05	20:30:00	6.82	16.07	0.79	0	0.2	0	10	0	94.1	14.9	11.9	291.3	0.14	0	0.2
2017-12-05	20:45:00	6.82	16.07	0.79	0	0.2	0	10	0	94.3	14.9	11.8	291.5	0.14	0	0.2
2017-12-05	21:00:00	6.82	16.07	0.79	0	0.2	0	10	0	94.5	14.8	11.6	291.6	0.25	0	0.2
2017-12-05	21:15:00	6.82	16.04	0.79	0	0.2	0	10	0	94.8	14.8	11.4	291.5	0.14	0	0.2
2017-12-05	21:30:00	6.82	16.05	0.79	0	0.3	0	10	0	94.9	14.8	11.3	291.4	0.14	0	0.3
2017-12-05	21:45:00	6.82	16.05	0.79	0	0.2	0	10	0	95.2	14.8	11.1	291.2	0.14	0	0.2
2017-12-05	22:00:00	6.82	16.03	0.78	0	0.2	0	10	0	95.3	14.7	11	291.5	0.14	0	0.2
2017-12-05	22:15:00	6.82	16.03	0.79	0	0.2	0	10	0	95.5	14.7	10.8	291.2	0.14	0	0.2
2017-12-05	22:30:00	6.82	16.03	0.79	0	0.2	0	10	0	95.6	14.7	10.7	291.3	0.15	0	0.2
2017-12-05	22:45:00	6.82	16.02	0.79	0	0.2	0	10	0	95.8	14.6	10.6	291.6	0.14	0	0.2
2017-12-05	23:00:00	6.82	16.02	0.79	0	0.2	0	10	0	96.1	14.6	10.5	291.4	0.14	0	0.2
2017-12-05	23:15:00	6.75	16.02	0.79	0	0.2	0	10	0	96.1	14.6	10.4	291.7	0.14	0	0.2
2017-12-05	23:30:00	6.75	16.02	0.79	0	0.2	0	10	0	96.1	14.5	10.3	291.7	0.14	0	0.2
2017-12-05	23:45:00	6.75	16.02	0.78	0	0.2	0	10	0	96.2	14.5	10.2	291.6	0.14	0	0.2
2017-12-06	00:00:00	6.75	16.01	0.78	0	0.2	0	10	0	96.3	14.5	10	291.2	0.14	0	0.2
2017-12-06	00:15:00	6.75	16.01	0.78	0	0.2	0	10	0	96.6	14.4	9.9	291.5	0.14	0	0.2
2017-12-06	00:30:00	6.75	16.01	0.79	0	0.2	0	10	0	97	14.4	9.8	291.5	0.14	0	0.2
2017-12-06	00:45:00	6.75	16	0.79	0	0.2	0	10	0	97	14.4	9.8	291.3	0.14	0	0.2
2017-12-06	01:00:00	6.75	16.01	0.79	0	0.2	0	10	0	97.4	14.4	9.8	291.6	0.14	0	0.2
2017-12-06	01:15:00	6.75	16	0.79	0	0.2	0	10	0	97.4	14.3	9.8	291.7	0.14	0	0.2
2017-12-06	01:30:00	6.75	15.99	0.78	0	0.2	0	10	0	97.4	14.3	9.7	291.5	0.14	0	0.2
2017-12-06	01:45:00	6.75	15.99	0.78	0	0.2	0	10	0	97.3	14.3	9.6	291.7	0.14	0	0.2
2017-12-06	02:00:00	6.75	15.98	0.78	0	0.2	0	10	0	97.4	14.3	9.5	291.4	0.14	0	0.2
2017-12-06	02:15:00	6.67	15.96	0.78	0	0.2	0	10	0	97.4	14.2	9.5	291.5	0.14	0	0.2
2017-12-06	02:30:00	6.67	15.96	0.78	0	0.2	0	10	0	97.5	14.2	9.4	291.6	0.14	0	0.2
2017-12-06	02:45:00	6.67	15.95	0.78	0	0.2	0	10	0	97.6	14.2	9.4	291.6	0.14	0	0.2
2017-12-06	03:00:00	6.67	15.95	0.78	0	0.2	0	10	0	97.7	14.1	9.2	291.5	0.14	0	0.2
2017-12-06	03:15:00	6.67	15.94	0.78	0	0.2	0	9	0	97.7	14.1	9.2	291.6	0.14	0	0.2
2017-12-06	03:30:00	6.67	15.94	0.78	0	0.2	0	9	0	97.8	14.1	9.1	291.5	0.14	0	0.2
2017-12-06	03:45:00	6.67	15.94	0.78	0	0.2	0	9	0	97.9	14.1	9.1	291.6	0.14	0	0.2
2017-12-06	04:00:00	6.67	15.94	0.78	0	0.2	0	9	0	98.1	14	9	291.6	0.14	0	0.2
2017-12-06	04:15:00	6.67	15.94	0.78	0	0.2	0	9	0	98.2	14	8.9	291.6	0.14	0	0.2
2017-12-06	04:30:00	6.67	15.94	0.78	0	0.2	0	9	0	98.1	14	8.9	291.7	0.14	0	0.2
2017-12-06	04:45:00	6.67	15.94	0.78	0	0.2	0	9	0	98.2	13.9	8.8	291.7	0.14	0	0.2
2017-12-06	05:00:00	6.67	15.93	0.78	0	0.2	0	9	0	98.2	13.9	8.7	291.6	0.14	0	0.2
2017-12-06	05:15:00	6.59	15.93	0.78	0	0.2	0	9	0	98.4	13.9	8.6	291.6	0.14	0	0.2
2017-12-06	05:30:00	6.59	15.93	0.78	0	0.2	0	9	0	98.3	13.8	8.6	291.6	0.14	0	0.2
2017-12-06	05:45:00	6.59	15.93	0.78	0	0.2	0	9	0	98.3	13.8	8.5	291.5	0.14	0	0.2
2017-12-06	06:00:00	6.59	15.93	0.78	0	0.2	0	9	0	98.4	13.8	8.5	291.6	0.14	0	0.2
2017-12-06	06:15:00	6.59	15.92	0.78	0	0.2	0	9	0	98.5	13.7	8.5	291.6	0.14	0	0.2
2017-12-06	06:30:00	6.59	15.91	0.78	0	0.2	0	9	0	98.5	13.7	8.4	291.7	0.14	0	0.2
2017-12-06	06:45:00	6.59	15.91	0.77	0	0.2	0	9	0	98.5	13.7	8.4	291.6	0.14	0	0.2
2017-12-06	07:00:00	6.59	15.91	0.78	0	0.2	0	9	0	98.7	13.6	8.3	291.7	0.14	0	0.2
2017-12-06	07:15:00	6.59	15.9	0.78	0	0.2	0	8	0	98.8	13.6	8.3	291.7	0.14	0	0.2
2017-12-06	07:30:00	6.59	15.89	0.78	0	0.2	0	8	0	98.8	13.6	8.3	291.6	0.14	0	0.2
2017-12-06	07:45:00	6.59	15.89	0.78	0	0.2	0	8	0	98.8	13.5	8.2	291.7	0.14	0	0.2
2017-12-06	08:00:00	6.59	15.88	0.78	0	0.6	0	8	0	99	13.5	8.3	291.7	0.14	0	0.6
2017-12-06	08:15:00	6.59	15.89	0.78	7.32	66.8	87	7	0	98.8	13.5	9	291.7	0.14	87	66.8
2017-12-06	08:30:00	6.67	15.88	0.78	9.44	109.3	116	1	0	91.1	13.5	10.1	291.8	0.14	116	109.3
2017-12-06	08:45:00	6.75	15.89	0.78	11.47	125.2	147	0	0	87.3	13.5	11.9	291.6	0.15	147	125.2
2017-12-06	09:00:00	6.75	15.9	0.78	13.4	167.4	178	0	0	82.8	13.5	14	291.7	0.23	178	167.4
2017-12-06	09:15:00	6.82	15.91	0.78	15.22	183.5	207	0	0	82.1	13.6	15.6	291.8	0.14	207	183.5
2017-12-06	09:30:00	6.82	15.92	0.78	16.92	218.3	236	0	0	77.9	13.6	18.1	291.7	0.14	236	218.3
2017-12-06	09:45:00	6.82	15.92	0.77	18.5	193.4	263	0	0	75.1	13.7	19.7	291.8	0.14	263	193.4
2017-12-06	10:00:00	6.9	15.93	0.77	19.94	219.3	288	0	0	73.6	13.8	21	291.8	0.14	288	219.3
2017-12-06	10:15:00	6.9	15.93	0.78	21.24	229.1	310	0	0	69.4	13.9	22.7	291.8	0.14	310	229.1
2017-12-06	10:30:00	6.9	15.93	0.77	22.39	229	325	0	0	66.5	14	22.3	291.7	0.14	325	229
2017-12-06	10:45:00	6.98	15.93	0.77	23.37	170	330	0	0	65.6	14.1	21.5	291.6	0.14	330	170
2017-12-06	11:00:00	6.98	15.93	0.78	24.19	177.9	362	0	0	70.4	14.1	19.9	291.8	0.14	362	177.9
2017-12-06	11:15:00	6.98	15.94	0.78	24.83	201.6	373	0	0	74.5	14.2	20	291.7	0.14	373	201.6
2017-12-06	11:30:00	7.06	15.94	0.77	25.29	278.7	381	0	0	72	14.3	21.9	292	0.14	381	278.7
2017-12-06	11:45:00	7.06	15.94	0.77	25.57	148.7	386	0	0	67.2	14.4	21.8	291.9	0.14	386	148.7
2017-12-06	12:00:00	7.06	15.94	0.77	25.67	161.2	381	0	0	72.7	14.5	20.3	291.9	0.14	381	161.2
2017-12-06	12:15:00	7.06	15.94	0.77	25.57	149.8	373	0	0	76.6	14.5	19.7	291.6	0.14	373	149.8
2017-12-06	12:30:00	7.06	15.94	0.77	25.29	101.2	362	0	0	76	14.6	19.1	291.8	0.14	362	101.2
2017-12-06	12:45:00	7.14	15.94	0.77	24.83	158.2	330	0	0	75.6	14.7	19.7	291.7	0.14	330	158.2
2017-12-06	13:00:00	7.14	15.97	0.77	24.19	236.7	325	0	0	75.4	14.8	21.4	291.6	0.14	325	236.7
2017-12-06	13:15:00	7.14	15.94	0.77	23.37	270.3	310	0	0	66.9	14.8	23.4	313.2	0.14	310	270.3
2017-12-06	13:30:00	7.14	15.95	0.77	22.39	244.5	288	0	0	63.9	14.9	22.3	313	0.14	288	244.5
2017-12-06	13:45:00	7.14	15.95	0.77	21.24	218.8	263	0	0	63.4	15	21.8	313.1	0.14	263	218.8
2017-12-06	14:00:00	7.14	15.95	0.77	19.94	184.9	236	0	0	63	15	21.8	313.3	0.14	236	184.9
2017-12-06	14:15:00	7.14	15.97	0.77	18.5	165.3	207	0	0	61.5	15.1	21.8	313.3	0.14	207	165.3
2017-12-06	14:30:00	7.14	15.98	0.77	16.92	154.8	178	0	0	61.5	15.2	21	313.2	0.14	178	154.8
2017-12-06	14:45:00	7.14	15.99	0.77	15.22	144.2	147	0	0	65.5	15.2	21.1	313.1	0.14	147	144.2
2017-12-06	15:00:00	7.14	15.99	0.77	13.4	96.3	116	0	0	64	15.2	20.6	313	0.14	116	96.3
2017-12-06	15:15:00	7.14	15.98	0.77	11.47	52.5	87	0	0	65.6	15.3	19.5	313	0.14	87	52.5
2017-12-06	15:30:00	7.14	15.95	0.77	9.44	55.9	50	0	0	70.3	15.3	18.3	313	0.14	50	55.9
2017-12-06	15:45:00	7.06	15.95	0.77	7.32	10.4	7	0	0	75.7	15.4	17.3	313	0.14	7	10.4
2017-12-06	16:00:00	7.06	15.95	0.77	0	0.2	0	1	0	81.7	15.3	16.5	313	0.14	0	0.2
2017-12-06	16:15:00	6.98	15.94	0.77	0	0.2	0	3	0	84.8	15.3	16.3	313.1	0.14	0	0.2
2017-12-06	16:30:00	7.06	15.94	0.77	0	0.2	0	4	0	86.6	15.3	16.1	313.2	0.14	0	0.2
2017-12-06	16:45:00	6.98	15.94	0.77	0	0.2	0	6	0	87.9	15.3	15.8	313	0.14	0	0.2
2017-12-06	17:00:00	6.98	15.94	0.77	0	0.2	0	8	0	89.2	15.3	15.4	313.1	0.14	0	0.2
2017-12-06	17:15:00	6.98	15.94	0.77	0	0.2	0	8	0	90.1	15.3	15	313.2	0.14	0	0.2
2017-12-06	17:30:00	6.98	15.94	0.77	0	0.2	0	9	0	90.9	15.3	14.7	313.1	0.14	0	0.2
2017-12-06	17:45:00	6.98	15.94	0.78	0	0.2	0	9	0	91.4	15.3	14.5	313.2	0.14	0	0.2
2017-12-06	18:00:00	6.98	15.94	0.77	0	0.2	0	9	0	92.1	15.3	14.3	313.1	0.14	0	0.2
2017-12-06	18:15:00	6.9	15.93	0.78	0	0.2	0	10	0	92.2	15.3	14.2	313	0.14	0	0.2
2017-12-06	18:30:00	6.9	15.93	0.77	0	0.2	0	10	0	92.4	15.2	14.1	313.1	0.14	0	0.2
2017-12-06	18:45:00	6.9	15.93	0.77	0	0.2	0	10	0	92.3	15.2	13.9	313.1	0.14	0	0.2
2017-12-06	19:00:00	6.9	15.92	0.78	0	0.2	0	10	0	92.5	15.2	13.7	313	0.14	0	0.2
2017-12-06	19:15:00	6.9	15.91	0.77	0	0.3	0	10	0	92.4	15.2	13.6	313	0.14	0	0.3
2017-12-06	19:30:00	6.9	15.9	0.77	0	0.2	0	10	0	92.8	15.2	13.4	312.9	0.15	0	0.2
2017-12-06	19:45:00	6.9	15.91	0.77	0	0.2	0	10	0	93	15.2	13.2	313	0.14	0	0.2
2017-12-06	20:00:00	6.9	15.89	0.77	0	0.2	0	10	0	93.2	15.2	13.1	313.1	0.15	0	0.2
2017-12-06	20:15:00	6.9	15.88	0.77	0	0.2	0	10	0	93.3	15.2	13	313.1	0.15	0	0.2
2017-12-06	20:30:00	6.82	15.87	0.77	0	0.2	0	10	0	93.4	15.1	12.8	312.7	0.14	0	0.2
2017-12-06	20:45:00	6.82	15.88	0.77	0	0.2	0	10	0	93.6	15.1	12.7	312.9	0.14	0	0.2
2017-12-06	21:00:00	6.82	15.87	0.77	0	0.2	0	10	0	93.7	15.1	12.5	313.1	0.15	0	0.2
2017-12-06	21:15:00	6.82	15.85	0.77	0	0.2	0	10	0	93.8	15.1	12.4	313	0.14	0	0.2
2017-12-06	21:30:00	6.82	15.85	0.77	0	0.2	0	10	0	94	15.1	12.2	313.1	0.15	0	0.2
2017-12-06	21:45:00	6.82	15.85	0.77	0	0.2	0	10	0	94.1	15	12	313.2	0.14	0	0.2
2017-12-06	22:00:00	6.82	15.85	0.77	0	0.2	0	10	0	94.3	15	11.9	313.1	0.14	0	0.2
2017-12-06	22:15:00	6.82	15.85	0.77	0	0.2	0	10	0	94.5	15	11.8	313.1	0.14	0	0.2
2017-12-06	22:30:00	6.82	15.84	0.77	0	0.2	0	10	0	94.8	15	11.6	312.8	0.14	0	0.2
2017-12-06	22:45:00	6.82	15.84	0.77	0	0.2	0	10	0	94.9	14.9	11.5	312.9	0.14	0	0.2
2017-12-06	23:00:00	6.82	15.84	0.77	0	0.2	0	10	0	95	14.9	11.4	313.1	0.14	0	0.2
2017-12-06	23:15:00	6.75	15.83	0.77	0	0.2	0	10	0	95.1	14.9	11.3	313.1	0.14	0	0.2
2017-12-06	23:30:00	6.75	15.82	0.77	0	0.2	0	10	0	95.4	14.8	11.2	312.9	0.15	0	0.2
2017-12-06	23:45:00	6.75	15.81	0.77	0	0.2	0	10	0	95.3	14.8	11	313	0.14	0	0.2
2017-12-07	00:00:00	6.75	15.81	0.77	0	0.2	0	10	0	95.4	14.7	10.8	313	0.14	0	0.2
2017-12-07	00:15:00	6.75	15.81	0.77	0	0.2	0	10	0	95.6	14.7	10.7	313	0.14	0	0.2
2017-12-07	00:30:00	6.75	15.8	0.77	0	0.2	0	10	0	95.9	14.7	10.6	313	0.14	0	0.2
2017-12-07	00:45:00	6.75	15.8	0.77	0	0.2	0	10	0	96.1	14.7	10.5	313.1	0.14	0	0.2
2017-12-07	01:00:00	6.75	15.79	0.77	0	0.2	0	10	0	96.3	14.6	10.4	313	0.14	0	0.2
2017-12-07	01:15:00	6.75	15.79	0.77	0	0.2	0	10	0	96.3	14.6	10.3	312.9	0.14	0	0.2
2017-12-07	01:30:00	6.75	15.78	0.77	0	0.3	0	10	0	96.4	14.6	10.2	312.9	0.14	0	0.3
2017-12-07	01:45:00	6.67	15.78	0.77	0	0.2	0	10	0	96.5	14.6	10.1	313.1	0.14	0	0.2
2017-12-07	02:00:00	6.67	15.78	0.77	0	0.2	0	10	0	96.6	14.5	10	313	0.14	0	0.2
2017-12-07	02:15:00	6.67	15.77	0.77	0	0.2	0	10	0	96.9	14.4	10	313	0.14	0	0.2
2017-12-07	02:30:00	6.67	15.77	0.77	0	0.2	0	10	0	97.1	14.4	9.9	313.1	0.14	0	0.2
2017-12-07	02:45:00	6.67	15.77	0.77	0	0.2	0	10	0	97	14.4	9.9	313	0.14	0	0.2
2017-12-07	03:00:00	6.67	15.77	0.77	0	0.2	0	10	0	97.2	14.4	9.8	313.1	0.14	0	0.2
2017-12-07	03:15:00	6.67	15.77	0.77	0	0.2	0	10	0	97.3	14.4	9.8	313.1	0.14	0	0.2
2017-12-07	03:30:00	6.67	15.77	0.77	0	0.3	0	10	0	97.6	14.3	9.8	312.9	0.14	0	0.3
2017-12-07	03:45:00	6.67	15.77	0.77	0	0.2	0	10	0	97.6	14.3	9.8	313.1	0.14	0	0.2
2017-12-07	04:00:00	6.67	15.77	0.77	0	0.2	0	10	0	97.7	14.3	9.9	313.1	0.14	0	0.2
2017-12-07	04:15:00	6.67	15.77	0.77	0	0.2	0	10	0	97.7	14.3	9.9	313	0.14	0	0.2
2017-12-07	04:30:00	6.59	15.76	0.77	0	0.2	0	10	0	97.5	14.2	9.8	312.8	0.14	0	0.2
2017-12-07	04:45:00	6.59	15.76	0.77	0	0.2	0	10	0	97.5	14.2	9.7	313	0.14	0	0.2
2017-12-07	05:00:00	6.59	15.76	0.77	0	0.3	0	10	0	97.4	14.2	9.5	313	0.14	0	0.3
2017-12-07	05:15:00	6.59	15.75	0.77	0	0.2	0	10	0	97.3	14.1	9.4	313.1	0.14	0	0.2
2017-12-07	05:30:00	6.59	15.74	0.77	0	0.2	0	10	0	97.6	14.1	9.3	313	0.14	0	0.2
2017-12-07	05:45:00	6.59	15.75	0.77	0	0.2	0	10	0	97.6	14.1	9.2	312.9	0.14	0	0.2
2017-12-07	06:00:00	6.59	15.74	0.76	0	0.2	0	9	0	97.7	14.1	9.1	312.9	0.14	0	0.2
2017-12-07	06:15:00	6.59	15.73	0.77	0	0.2	0	9	0	97.7	14	9	312.9	0.14	0	0.2
2017-12-07	06:30:00	6.59	15.73	0.77	0	0.2	0	9	0	98	14	9	313	0.14	0	0.2
2017-12-07	06:45:00	6.59	15.71	0.77	0	0.3	0	9	0	98.3	14	9	312.9	0.14	0	0.3
2017-12-07	07:00:00	6.59	15.71	0.77	0	0.2	0	9	0	98	14	8.9	313.1	0.14	0	0.2
2017-12-07	07:15:00	6.59	15.7	0.77	0	0.2	0	9	0	97.9	13.9	8.7	313	0.14	0	0.2
2017-12-07	07:30:00	6.59	15.7	0.76	0	0.3	0	9	0	98	13.9	8.7	313	0.14	0	0.3
2017-12-07	07:45:00	6.59	15.7	0.76	0	0.2	0	9	0	98.2	13.9	8.6	313.1	0.14	0	0.2
2017-12-07	08:00:00	6.59	15.69	0.77	5.03	35.6	58	9	0	98	13.9	8.7	312.9	0.14	58	35.6
2017-12-07	08:15:00	6.67	15.69	0.77	7.23	73.1	86	2	0	91.7	13.8	8.9	312.9	0.14	86	73.1
2017-12-07	08:30:00	6.67	15.69	0.77	9.35	98.7	115	1	0	88.4	13.8	9.7	313	0.14	115	98.7
2017-12-07	08:45:00	6.75	15.69	0.77	11.37	123.4	146	0	0	86.4	13.8	11	313	0.15	146	123.4
2017-12-07	09:00:00	6.75	15.69	0.76	13.3	147.6	176	0	0	85	13.8	12.4	313	0.15	176	147.6
2017-12-07	09:15:00	6.82	15.69	0.77	15.12	157.6	206	0	0	82.7	13.9	14	313.1	0.14	206	157.6
2017-12-07	09:30:00	6.82	15.69	0.77	16.82	193.3	234	0	0	79.6	13.9	16.2	313	0.14	234	193.3
2017-12-07	09:45:00	6.82	15.71	0.77	18.39	191.8	261	0	0	77.4	13.9	17.8	313.2	0.14	261	191.8
2017-12-07	10:00:00	6.9	15.72	0.76	19.83	225.3	286	0	0	76.3	14	19.2	313.1	0.14	286	225.3
2017-12-07	10:15:00	6.9	15.73	0.76	21.13	224.2	308	0	0	70.9	14.1	21.6	313.1	0.14	308	224.2
2017-12-07	10:30:00	6.98	15.72	0.76	22.28	274.9	328	0	0	67.5	14.2	22	313.2	0.14	328	274.9
2017-12-07	10:45:00	6.98	15.74	0.76	23.26	244.3	345	0	0	67	14.3	22.2	313	0.14	345	244.3
2017-12-07	11:00:00	6.98	15.76	0.76	24.08	308.5	360	0	0	66.5	14.4	22.2	313.1	0.14	360	308.5
2017-12-07	11:15:00	6.98	15.76	0.76	24.72	321.3	371	0	0	65	14.4	21.6	313.2	0.14	371	321.3
2017-12-07	11:30:00	7.06	15.77	0.76	25.18	323.8	379	0	0	64.8	14.5	21.8	313.1	0.14	379	323.8
2017-12-07	11:45:00	7.06	15.76	0.76	25.55	327	385	0	0	65	14.7	21.3	313	0.14	385	327
2017-12-07	12:00:00	7.06	15.77	0.76	25.18	229.3	379	0	0	66.4	14.8	20.6	313.2	0.14	379	229.3
2017-12-07	12:15:00	7.06	15.77	0.76	24.72	214.1	371	0	0	68.3	14.9	19.6	312.9	0.14	371	214.1
2017-12-07	12:30:00	7.06	15.77	0.76	24.08	189.9	360	0	0	72.7	14.9	19.4	313.1	0.14	360	189.9
2017-12-07	12:45:00	7.14	15.77	0.76	23.26	225.3	345	0	0	67.5	15	20.7	313	0.14	345	225.3
2017-12-07	13:00:00	7.14	15.77	0.75	22.28	285.7	328	0	0	66.9	15.1	21	312.9	0.14	328	285.7
2017-12-07	13:15:00	7.14	15.77	0.76	21.13	238.7	308	0	0	63.8	15.1	22.2	313.2	0.14	308	238.7
2017-12-07	13:30:00	7.14	15.77	0.76	19.83	244.1	286	0	0	64.9	15.2	21.4	312.9	0.14	286	244.1
2017-12-07	13:45:00	7.14	15.77	0.76	18.39	152.7	261	0	0	65.8	15.2	19.5	313.1	0.14	261	152.7
2017-12-07	14:00:00	7.14	15.77	0.76	16.82	138.4	234	0	0	69	15.3	18.7	313.1	0.14	234	138.4
2017-12-07	14:15:00	7.14	15.78	0.76	15.12	168.6	206	0	0	68.7	15.4	20.2	313.1	0.15	206	168.6
2017-12-07	14:30:00	7.14	15.78	0.76	13.3	145.3	176	0	0	64.4	15.4	22.2	313.1	0.14	176	145.3
2017-12-07	14:45:00	7.14	15.78	0.76	11.37	123.6	146	0	0	62.2	15.5	22.2	313.2	0.14	146	123.6
2017-12-07	15:00:00	7.14	15.78	0.76	9.35	103.3	115	0	0	62.5	15.5	21.2	313.1	0.14	115	103.3
2017-12-07	15:15:00	7.14	15.77	0.76	7.23	77.6	86	0	0	62.6	15.5	20	313	0.14	86	77.6
2017-12-07	15:30:00	7.14	15.77	0.76	5.03	50.8	58	0	0	63.2	15.5	18.9	312.8	0.14	58	50.8
2017-12-07	15:45:00	7.06	15.77	0.76	0	2.9	0	0	0	74.2	15.5	16.7	313.1	0.14	0	2.9
2017-12-07	16:00:00	7.06	15.77	0.76	0	0.3	0	1	0	79.6	15.5	16.2	313.2	0.14	0	0.3
2017-12-07	16:15:00	7.06	15.77	0.76	0	0.3	0	2	0	83.1	15.5	15.9	313	0.14	0	0.3
2017-12-07	16:30:00	6.98	15.77	0.76	0	0.3	0	3	0	84.9	15.5	15.5	313.1	0.14	0	0.3
2017-12-07	16:45:00	7.06	15.77	0.76	0	0.2	0	5	0	86	15.5	15.3	312.9	0.14	0	0.2
2017-12-07	17:00:00	6.98	15.76	0.76	0	0.2	0	6	0	87	15.5	14.9	312.9	0.15	0	0.2
2017-12-07	17:15:00	6.98	15.76	0.76	0	0.3	0	7	0	87.8	15.5	14.6	313	0.14	0	0.3
2017-12-07	17:30:00	6.98	15.75	0.76	0	0.2	0	8	0	88.7	15.5	14.3	312.7	0.15	0	0.2
2017-12-07	17:45:00	6.98	15.75	0.76	0	0.2	0	9	0	89.2	15.5	14.1	313	0.14	0	0.2
2017-12-07	18:00:00	6.98	15.73	0.76	0	0.2	0	9	0	89.9	15.5	13.8	313	0.15	0	0.2
2017-12-07	18:15:00	6.98	15.73	0.76	0	0.2	0	9	0	90.6	15.5	13.4	313	0.14	0	0.2
2017-12-07	18:30:00	6.9	15.73	0.76	0	0.2	0	9	0	91.4	15.4	13.2	313	0.14	0	0.2
2017-12-07	18:45:00	6.9	15.72	0.76	0	0.2	0	9	0	91.7	15.4	12.9	313.1	0.14	0	0.2
2017-12-07	19:00:00	6.9	15.71	0.76	0	0.2	0	10	0	91.7	15.3	12.7	313	0.14	0	0.2
2017-12-07	19:15:00	6.9	15.7	0.76	0	0.2	0	10	0	91.9	15.3	12.5	312.9	0.14	0	0.2
2017-12-07	19:30:00	6.9	15.7	0.76	0	0.3	0	10	0	92	15.3	12.3	312.8	0.14	0	0.3
2017-12-07	19:45:00	6.9	15.7	0.76	0	0.2	0	10	0	92.1	15.2	12.1	312.6	0.14	0	0.2
2017-12-07	20:00:00	6.9	15.69	0.76	0	0.2	0	10	0	92.3	15.2	11.9	312.9	0.14	0	0.2
2017-12-07	20:15:00	6.9	15.69	0.76	0	0.2	0	10	0	92.6	15.2	11.8	313	0.14	0	0.2
2017-12-07	20:30:00	6.9	15.69	0.76	0	0.2	0	10	0	92.6	15.2	11.6	313.1	0.14	0	0.2
2017-12-07	20:45:00	6.82	15.69	0.76	0	0.3	0	10	0	92.9	15.2	11.5	312.9	0.14	0	0.3
2017-12-07	21:00:00	6.82	15.68	0.76	0	0.2	0	10	0	92.9	15.1	11.4	312.9	0.14	0	0.2
2017-12-07	21:15:00	6.82	15.68	0.76	0	0.2	0	10	0	93.1	15.1	11.2	312.9	0.14	0	0.2
2017-12-07	21:30:00	6.82	15.68	0.76	0	0.2	0	10	0	93.3	15.1	11.1	312.9	0.14	0	0.2
2017-12-07	21:45:00	6.82	15.67	0.76	0	0.2	0	10	0	93.5	15	10.9	313	0.14	0	0.2
2017-12-07	22:00:00	6.82	15.66	0.76	0	0.2	0	10	0	93.7	15	10.8	313.1	0.14	0	0.2
2017-12-07	22:15:00	6.82	15.66	0.76	0	0.2	0	10	0	93.8	14.9	10.7	312.9	0.14	0	0.2
2017-12-07	22:30:00	6.82	15.65	0.75	0	0.2	0	10	0	94.1	14.9	10.6	313	0.14	0	0.2
2017-12-07	22:45:00	6.82	15.65	0.76	0	0.2	0	10	0	94.1	14.9	10.4	313	0.14	0	0.2
2017-12-07	23:00:00	6.82	15.64	0.76	0	0.2	0	10	0	94.5	14.8	10.2	313	0.14	0	0.2
2017-12-07	23:15:00	6.75	15.63	0.76	0	0.2	0	10	0	94.8	14.8	10.1	313	0.14	0	0.2
2017-12-07	23:30:00	6.75	15.61	0.76	0	0.2	0	10	0	95	14.7	10.1	313.1	0.14	0	0.2
2017-12-07	23:45:00	6.75	15.61	0.76	0	0.2	0	10	0	95	14.7	10	313	0.14	0	0.2
2017-12-08	00:00:00	6.75	15.61	0.76	0	0.2	0	10	0	95.1	14.7	9.8	312.9	0.14	0	0.2
2017-12-08	00:15:00	6.75	15.61	0.76	0	0.2	0	10	0	95.3	14.7	9.7	313	0.14	0	0.2
2017-12-08	00:30:00	6.75	15.6	0.75	0	0.2	0	10	0	95.3	14.6	9.6	313	0.14	0	0.2
2017-12-08	00:45:00	6.75	15.6	0.75	0	0.2	0	10	0	95.3	14.6	9.5	313.1	0.14	0	0.2
2017-12-08	01:00:00	6.75	15.6	0.76	0	0.2	0	10	0	95.6	14.5	9.4	313	0.14	0	0.2
2017-12-08	01:15:00	6.75	15.6	0.76	0	0.2	0	10	0	95.8	14.4	9.3	313	0.14	0	0.2
2017-12-08	01:30:00	6.75	15.6	0.76	0	0.2	0	10	0	95.8	14.4	9.2	313	0.14	0	0.2
2017-12-08	01:45:00	6.75	15.59	0.75	0	0.2	0	10	0	96	14.4	9.1	313.1	0.14	0	0.2
2017-12-08	02:00:00	6.75	15.59	0.75	0	0.2	0	10	0	96.3	14.4	9	313.1	0.14	0	0.2
2017-12-08	02:15:00	6.67	15.58	0.75	0	0.3	0	10	0	96.3	14.4	8.9	313	0.14	0	0.3
2017-12-08	02:30:00	6.67	15.58	0.75	0	0.2	0	9	0	96.4	14.3	8.9	313	0.14	0	0.2
2017-12-08	02:45:00	6.67	15.57	0.75	0	0.2	0	9	0	96.5	14.3	8.8	313.1	0.14	0	0.2
2017-12-08	03:00:00	6.67	15.56	0.75	0	0.2	0	10	0	96.7	14.2	8.8	313	0.14	0	0.2
2017-12-08	03:15:00	6.67	15.55	0.75	0	0.2	0	9	0	96.7	14.2	8.8	313	0.14	0	0.2
2017-12-08	03:30:00	6.67	15.55	0.75	0	0.2	0	10	0	96.8	14.2	8.7	313.1	0.14	0	0.2
2017-12-08	03:45:00	6.67	15.54	0.75	0	0.2	0	9	0	97.1	14.1	8.6	313	0.14	0	0.2
2017-12-08	04:00:00	6.67	15.54	0.75	0	0.2	0	9	0	97.1	14.1	8.6	313.1	0.14	0	0.2
2017-12-08	04:15:00	6.67	15.53	0.76	0	0.2	0	9	0	97.3	14.1	8.6	313	0.14	0	0.2
2017-12-08	04:30:00	6.67	15.53	0.75	0	0.2	0	9	0	97.2	14.1	8.6	313	0.14	0	0.2
2017-12-08	04:45:00	6.67	15.53	0.75	0	0.3	0	9	0	97.1	14	8.5	312.8	0.14	0	0.3
2017-12-08	05:00:00	6.67	15.52	0.75	0	0.2	0	9	0	97.2	14	8.4	313.1	0.14	0	0.2
2017-12-08	05:15:00	6.59	15.53	0.75	0	0.2	0	9	0	97.2	14	8.3	312.9	0.14	0	0.2
2017-12-08	05:30:00	6.59	15.52	0.75	0	0.2	0	9	0	97.2	13.9	8.3	313	0.14	0	0.2
2017-12-08	05:45:00	6.59	15.52	0.75	0	0.2	0	9	0	97.2	13.9	8.2	312.9	0.14	0	0.2
2017-12-08	06:00:00	6.59	15.52	0.75	0	0.2	0	9	0	97.4	13.9	8.1	312.9	0.14	0	0.2
2017-12-08	06:15:00	6.59	15.52	0.75	0	0.2	0	9	0	97.5	13.9	8	312.9	0.14	0	0.2
2017-12-08	06:30:00	6.59	15.52	0.75	0	0.2	0	9	0	97.6	13.8	8	313.1	0.14	0	0.2
2017-12-08	06:45:00	6.59	15.52	0.75	0	0.2	0	9	0	97.8	13.7	8	312.9	0.14	0	0.2
2017-12-08	07:00:00	6.59	15.51	0.75	0	0.2	0	9	0	97.9	13.7	8	312.9	0.14	0	0.2
2017-12-08	07:15:00	6.59	15.51	0.75	0	0.2	0	9	0	97.9	13.7	8.1	313.1	0.14	0	0.2
2017-12-08	07:30:00	6.59	15.5	0.75	0	0.2	0	9	0	97.9	13.7	8.1	313	0.14	0	0.2
2017-12-08	07:45:00	6.59	15.5	0.75	0	0.3	0	9	0	98	13.6	8.1	312.9	0.14	0	0.3
2017-12-08	08:00:00	6.59	15.49	0.75	4.95	0.2	57	9	0	98.1	13.6	8.1	312.9	0.14	0	0.2
2017-12-08	08:15:00	6.59	15.48	0.75	7.15	0.3	85	9	0	98.2	13.6	8.1	313.1	0.14	0	0.3
2017-12-08	08:30:00	6.59	15.48	0.75	9.26	0.3	114	9	0	98.3	13.5	8.2	313	0.14	0	0.3
2017-12-08	08:45:00	6.51	15.49	0.75	11.29	0.2	144	9	0	98.7	13.5	8.3	313	0.14	0	0.2
2017-12-08	09:00:00	6.51	15.48	0.75	13.19	0.3	174	9	0	99	13.5	8.5	313	0.14	0	0.3
2017-12-08	09:15:00	6.51	15.48	0.75	15	0.2	204	9	0	99.4	13.5	8.8	313.2	0.14	0	0.2
2017-12-08	09:30:00	6.51	15.47	0.75	16.7	0.3	232	9	0	99.6	13.5	9.1	313	0.14	0	0.3
2017-12-08	09:45:00	6.51	15.48	0.75	18.28	0.3	259	9	0	99.6	13.5	9.2	312.9	0.14	0	0.3
2017-12-08	10:00:00	6.59	15.47	0.75	19.73	129.5	284	5	0	99.6	13.5	9.8	313.1	0.14	0	129.5
2017-12-08	10:15:00	6.67	15.5	0.75	21.03	208.3	307	0	0	91.8	13.5	13.1	313	0.14	0	208.3
2017-12-08	10:30:00	6.67	15.5	0.75	22.17	288.6	326	0	0	84.1	13.5	17.2	313.2	0.14	0	288.6
2017-12-08	10:45:00	6.67	15.5	0.75	23.16	129.2	344	0	0	76.2	13.6	18.9	312.9	0.14	0	129.2
2017-12-08	11:00:00	6.75	15.51	0.74	23.97	93.7	358	0	0	77.9	13.7	16.8	312.9	0.14	0	93.7
2017-12-08	11:15:00	6.75	15.51	0.75	24.61	81	369	0	0	81.4	13.8	15	313.1	0.14	0	81
2017-12-08	11:30:00	6.75	15.52	0.75	25.07	70.5	377	0	0	83.8	13.8	13.6	313.2	0.14	0	70.5
2017-12-08	11:45:00	6.75	15.51	0.75	25.35	83.1	382	0	0	87.8	13.9	12.6	313	0.14	0	83.1
2017-12-08	12:00:00	6.75	15.52	0.74	25.44	99.3	384	0	0	89	13.9	12.6	313	0.15	0	99.3
2017-12-08	12:15:00	6.82	15.51	0.74	25.35	103.1	382	0	0	88.9	13.9	13	313	0.15	0	103.1
2017-12-08	12:30:00	6.82	15.51	0.74	25.07	99.1	377	0	0	88.4	13.9	13.1	312.9	0.15	0	99.1
2017-12-08	12:45:00	6.82	15.52	0.75	24.61	87.3	369	0	0	87.7	14	13.1	313	0.14	0	87.3
2017-12-08	13:00:00	6.82	15.52	0.75	23.97	73.1	358	0	0	87.9	14	12.8	313.2	0.14	0	73.1
2017-12-08	13:15:00	6.82	15.51	0.74	23.16	96.5	344	0	0	88.5	14	12.8	312.9	0.15	0	96.5
2017-12-08	13:30:00	6.9	15.52	0.75	22.17	108.9	326	0	0	88	14	13.4	313	0.14	0	108.9
2017-12-08	13:45:00	6.9	15.52	0.75	21.03	100.6	307	0	0	86.4	14	14.4	313.1	0.14	0	100.6
2017-12-08	14:00:00	6.9	15.51	0.74	19.73	63.3	284	0	0	85	14.1	14.1	313	0.14	0	63.3
2017-12-08	14:15:00	6.9	15.52	0.75	18.28	49.8	259	0	0	85.6	14.1	13.2	313.1	0.14	0	49.8
2017-12-08	14:30:00	6.9	15.51	0.75	16.7	49.2	232	1	0	87	14.1	12.4	313.1	0.14	0	49.2
2017-12-08	14:45:00	6.9	15.52	0.75	15	66.1	204	1	0	87.8	14.1	12.2	312.9	0.15	0	66.1
2017-12-08	15:00:00	6.9	15.52	0.75	13.19	34.1	174	1	0	85.8	14.1	12.1	313.2	0.15	0	34.1
2017-12-08	15:15:00	6.9	15.51	0.75	11.26	29.8	144	1	0	87.5	14.1	11.1	313	0.15	0	29.8
2017-12-08	15:30:00	6.9	15.49	0.74	9.24	8.4	114	3	0	88.5	14.1	10.4	313.1	0.14	0	8.4
2017-12-08	15:45:00	6.82	15.49	0.75	7.15	0.2	85	8	0	92.6	14	9.9	313	0.14	0	0.2
2017-12-08	16:00:00	6.82	15.5	0.75	4.95	0.2	57	10	0	95.8	14	10	313.2	0.14	0	0.2
2017-12-08	16:15:00	6.82	15.49	0.75	0	0.2	0	10	0	96.4	14	10.1	312.9	0.14	0	0.2
2017-12-08	16:30:00	6.82	15.49	0.75	0	0.2	0	10	0	96.7	14	10	313	0.14	0	0.2
2017-12-08	16:45:00	6.82	15.47	0.74	0	0.2	0	10	0	96.7	13.9	10	312.9	0.14	0	0.2
2017-12-08	17:00:00	6.82	15.47	0.75	0	0.2	0	10	0	96.7	13.9	10	313	0.14	0	0.2
2017-12-08	17:15:00	6.82	15.45	0.74	0	0.2	0	10	0	96.8	13.9	10	312.9	0.14	0	0.2
2017-12-08	17:30:00	6.82	15.46	0.74	0	0.2	0	10	0	96.5	13.9	9.9	313	0.14	0	0.2
2017-12-08	17:45:00	6.82	15.46	0.75	0	0.3	0	10	0	96.6	13.8	9.8	312.9	0.14	0	0.3
2017-12-08	18:00:00	6.75	15.45	0.75	0	0.2	0	10	0	96.7	13.9	9.7	313	0.14	0	0.2
2017-12-08	18:15:00	6.75	15.44	0.74	0	0.2	0	10	0	96.7	13.8	9.6	312.9	0.14	0	0.2
2017-12-08	18:30:00	6.75	15.44	0.75	0	0.2	0	10	0	96.9	13.8	9.5	313	0.14	0	0.2
2017-12-08	18:45:00	6.75	15.45	0.75	0	0.2	0	10	0	96.9	13.7	9.5	313.1	0.14	0	0.2
2017-12-08	19:00:00	6.75	15.44	0.74	0	0.2	0	10	0	97	13.7	9.4	313.1	0.14	0	0.2
2017-12-08	19:15:00	6.75	15.44	0.74	0	0.2	0	10	0	97.2	13.7	9.4	313.1	0.14	0	0.2
2017-12-08	19:30:00	6.67	15.44	0.74	0	0.2	0	10	0	97.4	13.7	9.3	313	0.14	0	0.2
2017-12-08	19:45:00	6.67	15.44	0.75	0	0.2	0	10	0	97.5	13.7	9.2	312.9	0.14	0	0.2
2017-12-08	20:00:00	6.75	15.44	0.75	0	0.2	0	10	0	97.7	13.6	9.2	312.9	0.14	0	0.2
2017-12-08	20:15:00	6.67	15.44	0.74	0	0.2	0	10	0	97.7	13.6	9.1	312.9	0.14	0	0.2
2017-12-08	20:30:00	6.67	15.43	0.75	0	0.2	0	10	0	97.8	13.6	9.1	313	0.14	0	0.2
2017-12-08	20:45:00	6.67	15.44	0.75	0	0.2	0	10	0	98.1	13.6	9	313	0.14	0	0.2
2017-12-08	21:00:00	6.67	15.44	0.75	0	0.2	0	10	0	98.1	13.5	9	313	0.14	0	0.2
2017-12-08	21:15:00	6.67	15.43	0.75	0	0.2	0	9	0	98.2	13.5	8.9	313	0.14	0	0.2
2017-12-08	21:30:00	6.67	15.42	0.74	0	0.2	0	9	0	98.3	13.5	8.9	313	0.14	0	0.2
2017-12-08	21:45:00	6.67	15.43	0.75	0	0.2	0	9	0	98.4	13.5	8.9	313.1	0.14	0	0.2
2017-12-08	22:00:00	6.67	15.43	0.75	0	0.2	0	9	0	98.5	13.5	8.8	313	0.14	0	0.2
2017-12-08	22:15:00	6.67	15.42	0.75	0	0.2	0	9	0	98.7	13.4	8.8	312.9	0.14	0	0.2
2017-12-08	22:30:00	6.67	15.41	0.74	0	0.2	0	9	0	98.7	13.4	8.8	313.1	0.14	0	0.2
2017-12-08	22:45:00	6.67	15.42	0.75	0	0.2	0	9	0	98.8	13.4	8.8	313.2	0.14	0	0.2
2017-12-08	23:00:00	6.59	15.4	0.74	0	0.2	0	9	0	98.8	13.4	8.7	313	0.14	0	0.2
2017-12-08	23:15:00	6.59	15.41	0.74	0	0.2	0	9	0	98.8	13.4	8.7	313	0.14	0	0.2
2017-12-08	23:30:00	6.59	15.39	0.74	0	0.2	0	9	0	98.8	13.4	8.6	313	0.14	0	0.2
2017-12-08	23:45:00	6.59	15.4	0.74	0	0.2	0	9	0	98.8	13.4	8.6	312.9	0.14	0	0.2
2017-12-09	00:00:00	6.59	15.38	0.74	0	0.2	0	9	0	98.9	13.3	8.5	313	0.14	0	0.2
2017-12-09	00:15:00	6.59	15.39	0.75	0	0.2	0	9	0	99	13.3	8.5	313	0.14	0	0.2
2017-12-09	00:30:00	6.59	15.37	0.75	0	0.3	0	8	0	99	13.3	8.4	313.1	0.14	0	0.3
2017-12-09	00:45:00	6.59	15.38	0.74	0	0.2	0	8	0	99	13.3	8.3	313.1	0.14	0	0.2
2017-12-09	01:00:00	6.59	15.38	0.74	0	0.2	0	8	0	99	13.2	8.3	313	0.14	0	0.2
2017-12-09	01:15:00	6.51	15.37	0.74	0	0.2	0	8	0	99.1	13.2	8.3	312.9	0.14	0	0.2
2017-12-09	01:30:00	6.51	15.37	0.74	0	0.2	0	8	0	99.1	13.2	8.2	313.1	0.14	0	0.2
2017-12-09	01:45:00	6.51	15.36	0.74	0	0.2	0	8	0	99.2	13.1	8.2	313.1	0.14	0	0.2
2017-12-09	02:00:00	6.51	15.37	0.74	0	0.2	0	8	0	99.2	13.1	8.1	313	0.14	0	0.2
2017-12-09	02:15:00	6.51	15.36	0.74	0	0.2	0	8	0	99.2	13.1	8	313.1	0.14	0	0.2
2017-12-09	02:30:00	6.51	15.36	0.74	0	0.2	0	7	0	99.4	13.1	7.9	313.1	0.14	0	0.2
2017-12-09	02:45:00	6.51	15.36	0.74	0	0.2	0	7	0	99.4	13.1	7.9	313	0.14	0	0.2
2017-12-09	03:00:00	6.51	15.36	0.74	0	0.2	0	7	0	99.4	13.1	7.9	313	0.14	0	0.2
2017-12-09	03:15:00	6.51	15.36	0.74	0	0.2	0	7	0	99.6	13	8	313	0.14	0	0.2
2017-12-09	03:30:00	6.51	15.36	0.74	0	0.2	0	7	0	99.7	13	8	313	0.14	0	0.2
2017-12-09	03:45:00	6.51	15.36	0.74	0	0.2	0	7	0	99.8	13	8	313	0.14	0	0.2
2017-12-09	04:00:00	6.51	15.36	0.74	0	0.2	0	7	0	99.9	13	8	313.1	0.14	0	0.2
2017-12-09	04:15:00	6.51	15.35	0.74	0	0.2	0	7	0	99.9	13	8	313.1	0.14	0	0.2
2017-12-09	04:30:00	6.43	15.35	0.74	0	0.2	0	7	0	99.9	13	8	313	0.14	0	0.2
2017-12-09	04:45:00	6.51	15.35	0.74	0	0.2	0	7	0	99.9	12.9	8	313	0.14	0	0.2
2017-12-09	05:00:00	6.51	15.34	0.74	0	0.2	0	7	0	99.8	12.9	7.9	312.9	0.14	0	0.2
2017-12-09	05:15:00	6.51	15.34	0.74	0	0.2	0	6	0	99.8	12.9	7.9	312.9	0.14	0	0.2
2017-12-09	05:30:00	6.51	15.33	0.73	0	0.2	0	6	0	99.9	12.9	7.9	312.9	0.14	0	0.2
2017-12-09	05:45:00	6.43	15.34	0.74	0	0.2	0	6	0	100	12.9	7.9	313.1	0.14	0	0.2
2017-12-09	06:00:00	6.43	15.33	0.74	0	0.2	0	6	0	100	12.8	7.9	312.9	0.14	0	0.2
2017-12-09	06:15:00	6.43	15.33	0.74	0	0.2	0	6	0	100	12.8	8	313	0.14	0	0.2
2017-12-09	06:30:00	6.43	15.33	0.74	0	0.2	0	6	0	100	12.8	8	313	0.14	0	0.2
2017-12-09	06:45:00	6.43	15.32	0.74	0	0.2	0	6	0	100	12.8	7.9	312.9	0.14	0	0.2
2017-12-09	07:00:00	6.43	15.31	0.74	0	0.2	0	6	0	100	12.8	7.9	313	0.14	0	0.2
2017-12-09	07:15:00	6.43	15.29	0.74	0	0.2	0	6	0	100	12.7	7.8	313	0.14	0	0.2
2017-12-09	07:30:00	6.43	15.3	0.74	0	0.2	0	6	0	99.9	12.7	7.7	313	0.14	0	0.2
2017-12-09	07:45:00	6.43	15.3	0.74	0	0.3	0	6	0	99.9	12.7	7.6	313	0.14	0	0.3
2017-12-09	08:00:00	6.43	15.31	0.74	4.87	0.3	56	7	0	99.9	12.7	7.6	312.9	0.14	0	0.3
2017-12-09	08:15:00	6.43	15.29	0.74	7.07	0.3	84	8	0	100	12.7	7.8	313.1	0.14	0	0.3
2017-12-09	08:30:00	6.43	15.29	0.73	9.18	0.3	113	9	0	100	12.7	8	313	0.14	0	0.3
2017-12-09	08:45:00	6.43	15.29	0.74	11.2	0.3	143	9	0	100	12.7	8.2	313.1	0.14	0	0.3
2017-12-09	09:00:00	6.43	15.31	0.74	13.12	0.2	173	9	0	100	12.7	8.4	313	0.14	0	0.2
2017-12-09	09:15:00	6.43	15.29	0.74	14.94	0.2	203	9	0	100	12.6	8.7	313.1	0.14	0	0.2
2017-12-09	09:30:00	6.43	15.29	0.74	16.63	0.3	231	9	0	100	12.7	9.1	313	0.14	0	0.3
2017-12-09	09:45:00	6.43	15.3	0.73	18.21	0.3	258	9	0	100	12.7	9.3	313.1	0.14	0	0.3
2017-12-09	10:00:00	6.43	15.29	0.74	19.64	0.3	283	9	0	100	12.7	9.7	313.1	0.14	0	0.3
2017-12-09	10:15:00	6.43	15.29	0.73	20.94	0.3	305	10	0	100	12.7	10	312.9	0.14	0	0.3
2017-12-09	10:30:00	6.35	15.29	0.74	22.08	0.3	325	10	0	100	12.7	10.2	312.8	0.14	0	0.3
2017-12-09	10:45:00	6.43	15.3	0.74	23.06	0.3	342	10	0	100	12.7	10.5	313	0.14	0	0.3
2017-12-09	11:00:00	6.35	15.29	0.74	23.87	0.3	356	10	0	100	12.7	10.8	313	0.14	0	0.3
2017-12-09	11:15:00	6.35	15.29	0.74	24.51	0.3	367	10	0	100	12.7	11	312.9	0.14	0	0.3
2017-12-09	11:30:00	6.35	15.29	0.73	24.97	0.3	375	10	0	99.9	12.7	11.3	312.9	0.14	0	0.3
2017-12-09	11:45:00	6.43	15.3	0.74	25.25	0.3	380	9	0	99.4	12.7	11.6	313.1	0.14	0	0.3
2017-12-09	12:00:00	6.43	15.29	0.73	25.34	0.3	382	9	0	98.7	12.7	11.8	313.1	0.14	0	0.3
2017-12-09	12:15:00	6.35	15.29	0.73	25.25	0.3	380	8	0	97.9	12.7	12	313	0.14	0	0.3
2017-12-09	12:30:00	6.43	15.3	0.74	24.97	2.2	375	8	0	97.8	12.7	12.3	313	0.14	0	2.2
2017-12-09	12:45:00	6.43	15.31	0.74	24.51	6.4	367	8	0	98.2	12.8	13.1	313.1	0.14	0	6.4
2017-12-09	13:00:00	6.43	15.31	0.74	23.87	15.1	356	2	0	97	12.8	15	313.1	0.15	0	15.1
2017-12-09	13:15:00	6.43	15.31	0.73	23.06	15	342	0	0	91.2	12.9	17.3	313.2	0.14	0	15
2017-12-09	13:30:00	6.43	15.32	0.73	22.08	12.8	325	0	0	88	12.9	18.4	313.2	0.14	0	12.8
2017-12-09	13:45:00	6.51	15.32	0.74	20.94	93.8	305	0	0	87.2	13	18.7	313.1	0.14	0	93.8
2017-12-09	14:00:00	6.59	15.35	0.73	19.64	167.9	283	0	0	81.4	13	19.9	313	0.14	0	167.9
2017-12-09	14:15:00	6.67	15.35	0.73	18.21	155	258	0	0	76.4	13.1	20.6	313.1	0.14	0	155
2017-12-09	14:30:00	6.75	15.35	0.74	16.63	136.8	231	0	0	73.8	13.2	21.1	313.1	0.14	0	136.8
2017-12-09	14:45:00	6.75	15.36	0.74	14.94	112.6	203	0	0	71.9	13.2	20.7	313.3	0.14	0	112.6
2017-12-09	15:00:00	6.75	15.36	0.73	13.12	95.8	173	0	0	71.9	13.3	20.2	313.2	0.15	0	95.8
2017-12-09	15:15:00	6.75	15.36	0.74	11.2	83	143	0	0	70.1	13.4	19.9	313.1	0.14	0	83
2017-12-09	15:30:00	6.75	15.36	0.73	9.18	62.1	113	0	0	71	13.4	18.9	313.3	0.14	0	62.1
2017-12-09	15:45:00	6.75	15.35	0.73	7.07	22.6	84	0	0	75.8	13.4	16.9	313	0.14	0	22.6
2017-12-09	16:00:00	6.75	15.35	0.74	4.87	0.3	56	2	0	85	13.5	15.3	313	0.14	0	0.3
2017-12-09	16:15:00	6.75	15.36	0.73	0	0.2	0	7	0	91	13.5	14.6	313.1	0.14	0	0.2
2017-12-09	16:30:00	6.75	15.36	0.73	0	0.2	0	9	0	93.1	13.5	14.1	313.1	0.14	0	0.2
2017-12-09	16:45:00	6.75	15.35	0.73	0	0.2	0	9	0	93.7	13.5	13.7	312.9	0.14	0	0.2
2017-12-09	17:00:00	6.67	15.35	0.73	0	0.2	0	10	0	94.1	13.5	13.3	313.1	0.15	0	0.2
2017-12-09	17:15:00	6.67	15.36	0.73	0	0.2	0	10	0	94.4	13.5	13.1	312.9	0.14	0	0.2
2017-12-09	17:30:00	6.67	15.35	0.74	0	0.2	0	10	0	94.7	13.5	12.8	313	0.14	0	0.2
2017-12-09	17:45:00	6.67	15.35	0.74	0	0.2	0	10	0	95.2	13.5	12.5	313	0.14	0	0.2
2017-12-09	18:00:00	6.67	15.35	0.74	0	0.2	0	10	0	95.7	13.5	12.2	313	0.14	0	0.2
2017-12-09	18:15:00	6.67	15.34	0.74	0	0.2	0	10	0	96.2	13.5	12	313.1	0.14	0	0.2
2017-12-09	18:30:00	6.67	15.34	0.74	0	0.2	0	10	0	96.4	13.5	11.8	313.1	0.14	0	0.2
2017-12-09	18:45:00	6.67	15.34	0.74	0	0.2	0	10	0	96.8	13.5	11.6	312.9	0.14	0	0.2
2017-12-09	19:00:00	6.67	15.34	0.74	0	0.2	0	10	0	97	13.5	11.5	312.9	0.15	0	0.2
2017-12-09	19:15:00	6.59	15.33	0.74	0	0.2	0	10	0	97.2	13.5	11.3	313	0.14	0	0.2
2017-12-09	19:30:00	6.59	15.34	0.73	0	0.2	0	10	0	97.3	13.5	11.1	313.1	0.14	0	0.2
2017-12-09	19:45:00	6.59	15.34	0.74	0	0.2	0	10	0	97.4	13.5	11	313	0.14	0	0.2
2017-12-09	20:00:00	6.59	15.33	0.73	0	0.2	0	10	0	97.7	13.5	10.9	313	0.15	0	0.2
2017-12-09	20:15:00	6.59	15.33	0.74	0	0.2	0	10	0	98.1	13.5	10.8	313	0.15	0	0.2
2017-12-09	20:30:00	6.59	15.33	0.74	0	0.2	0	10	0	98.2	13.5	10.7	313.1	0.14	0	0.2
2017-12-09	20:45:00	6.59	15.32	0.74	0	0.2	0	10	0	98.2	13.5	10.6	313.1	0.14	0	0.2
2017-12-09	21:00:00	6.59	15.31	0.73	0	0.2	0	10	0	98.2	13.5	10.5	313	0.14	0	0.2
2017-12-09	21:15:00	6.59	15.32	0.74	0	0.2	0	10	0	98.3	13.5	10.4	313.1	0.14	0	0.2
2017-12-09	21:30:00	6.59	15.3	0.74	0	0.2	0	10	0	98.3	13.5	10.3	313	0.14	0	0.2
2017-12-09	21:45:00	6.59	15.31	0.73	0	0.2	0	10	0	98.5	13.4	10.2	312.9	0.14	0	0.2
2017-12-09	22:00:00	6.59	15.3	0.74	0	0.2	0	10	0	98.7	13.4	10.1	313.1	0.14	0	0.2
2017-12-09	22:15:00	6.51	15.29	0.74	0	0.2	0	10	0	98.7	13.4	10	313.1	0.14	0	0.2
2017-12-09	22:30:00	6.51	15.29	0.73	0	0.2	0	10	0	98.7	13.4	9.9	313	0.14	0	0.2
2017-12-09	22:45:00	6.51	15.3	0.73	0	0.2	0	10	0	98.8	13.4	9.8	312.9	0.14	0	0.2
2017-12-09	23:00:00	6.51	15.29	0.73	0	0.2	0	10	0	99	13.4	9.7	313	0.14	0	0.2
2017-12-09	23:15:00	6.51	15.29	0.73	0	0.2	0	10	0	99.1	13.4	9.7	313.1	0.14	0	0.2
2017-12-09	23:30:00	6.51	15.29	0.74	0	0.2	0	10	0	99.1	13.4	9.7	313.1	0.14	0	0.2
2017-12-09	23:45:00	6.51	15.28	0.73	0	0.2	0	10	0	99.2	13.3	9.7	313.1	0.14	0	0.2
2017-12-10	00:00:00	6.51	15.28	0.73	0	0.2	0	10	0	99.3	13.3	9.7	312.9	0.14	0	0.2
2017-12-10	00:15:00	6.51	15.28	0.73	0	0.2	0	10	0	99.4	13.3	9.6	313	0.14	0	0.2
2017-12-10	00:30:00	6.51	15.28	0.73	0	0.2	0	10	0	99.4	13.3	9.6	313.1	0.14	0	0.2
2017-12-10	00:45:00	6.51	15.28	0.73	0	0.2	0	10	0	99.4	13.3	9.6	313	0.14	0	0.2
2017-12-10	01:00:00	6.51	15.28	0.73	0	0.2	0	10	0	99.4	13.3	9.5	313.1	0.14	0	0.2
2017-12-10	01:15:00	6.51	15.28	0.74	0	0.2	0	10	0	99.5	13.3	9.5	313.1	0.14	0	0.2
2017-12-10	01:30:00	6.43	15.28	0.73	0	0.2	0	10	0	99.6	13.2	9.5	313.1	0.14	0	0.2
2017-12-10	01:45:00	6.43	15.28	0.74	0	0.2	0	10	0	99.7	13.2	9.5	313	0.14	0	0.2
2017-12-10	02:00:00	6.43	15.28	0.74	0	0.2	0	10	0	99.7	13.2	9.5	313	0.14	0	0.2
2017-12-10	02:15:00	6.43	15.28	0.73	0	0.3	0	10	0	99.7	13.2	9.4	312.9	0.14	0	0.3
2017-12-10	02:30:00	6.43	15.28	0.73	0	0.2	0	10	0	99.7	13.2	9.4	313	0.14	0	0.2
2017-12-10	02:45:00	6.43	15.28	0.74	0	0.2	0	10	0	99.7	13.2	9.3	313.2	0.14	0	0.2
2017-12-10	03:00:00	6.43	15.28	0.73	0	0.2	0	10	0	99.5	13.1	9.2	313	0.14	0	0.2
2017-12-10	03:15:00	6.43	15.28	0.74	0	0.2	0	10	0	99.6	13.1	9.1	313	0.14	0	0.2
2017-12-10	03:30:00	6.43	15.28	0.74	0	0.2	0	9	0	99.5	13.1	9	313	0.14	0	0.2
2017-12-10	03:45:00	6.43	15.27	0.74	0	0.2	0	9	0	99.7	13.1	9	313.1	0.14	0	0.2
2017-12-10	04:00:00	6.43	15.27	0.74	0	0.2	0	9	0	99.7	13.1	8.9	313	0.14	0	0.2
2017-12-10	04:15:00	6.43	15.27	0.73	0	0.2	0	9	0	99.8	13.1	8.9	313	0.14	0	0.2
2017-12-10	04:30:00	6.43	15.26	0.73	0	0.2	0	9	0	99.8	13.1	8.9	312.9	0.14	0	0.2
2017-12-10	04:45:00	6.43	15.26	0.73	0	0.2	0	9	0	99.8	13	8.8	312.9	0.14	0	0.2
2017-12-10	05:00:00	6.43	15.26	0.73	0	0.2	0	9	0	99.8	13	8.8	312.9	0.14	0	0.2
2017-12-10	05:15:00	6.35	15.25	0.73	0	0.2	0	9	0	99.9	13	8.8	313	0.14	0	0.2
2017-12-10	05:30:00	6.43	15.25	0.73	0	0.2	0	9	0	100	13	8.8	312.9	0.14	0	0.2
2017-12-10	05:45:00	6.43	15.25	0.73	0	0.2	0	9	0	100	13	8.8	313	0.14	0	0.2
2017-12-10	06:00:00	6.43	15.25	0.73	0	0.2	0	9	0	100	13	8.8	313	0.14	0	0.2
2017-12-10	06:15:00	6.35	15.24	0.73	0	0.2	0	9	0	100	13	8.7	313	0.14	0	0.2
2017-12-10	06:30:00	6.35	15.23	0.74	0	0.2	0	9	0	100	12.9	8.7	313.1	0.14	0	0.2
2017-12-10	06:45:00	6.35	15.23	0.73	0	0.2	0	9	0	100	12.9	8.6	313	0.14	0	0.2
2017-12-10	07:00:00	6.35	15.23	0.73	0	0.2	0	9	0	100	12.9	8.6	313	0.14	0	0.2
2017-12-10	07:15:00	6.35	15.23	0.73	0	0.2	0	9	0	100	12.9	8.5	313	0.14	0	0.2
2017-12-10	07:30:00	6.35	15.23	0.74	0	0.3	0	9	0	100	12.9	8.5	313	0.14	0	0.3
2017-12-10	07:45:00	6.35	15.22	0.73	0	0.2	0	9	0	100	12.8	8.5	313	0.14	0	0.2
2017-12-10	08:00:00	6.35	15.22	0.73	4.8	0.3	55	9	0	100	12.8	8.6	312.9	0.14	0	0.3
2017-12-10	08:15:00	6.35	15.21	0.73	6.99	11.5	83	9	0	99.5	12.8	8.1	313.1	0.14	0	11.5
2017-12-10	08:30:00	6.35	15.21	0.73	9.1	31.1	112	10	0	97.1	12.8	7.2	312.9	0.14	0	31.1
2017-12-10	08:45:00	6.43	15.21	0.73	11.12	69.5	142	9	0	97.4	12.7	7.2	313	0.14	0	69.5
2017-12-10	09:00:00	6.43	15.21	0.73	13.04	88.3	172	3	0	98.1	12.8	8.3	312.9	0.14	0	88.3
2017-12-10	09:15:00	6.43	15.21	0.73	14.86	59.7	201	2	0	95.4	12.7	8.9	313	0.14	0	59.7
2017-12-10	09:30:00	6.51	15.21	0.73	16.55	72	230	2	0	93.9	12.7	8.8	312.9	0.14	0	72
2017-12-10	09:45:00	6.67	15.22	0.73	18.12	215.9	256	0	0	94.2	12.7	10.5	313.1	0.14	0	215.9
2017-12-10	10:00:00	6.75	15.23	0.73	19.56	192.7	281	0	0	86.2	12.8	14.6	313.1	0.14	0	192.7
2017-12-10	10:15:00	6.75	15.23	0.73	20.85	211.4	304	0	0	80.1	12.9	16.9	313.1	0.14	0	211.4
2017-12-10	10:30:00	6.75	15.24	0.73	21.99	136.3	323	0	0	77.6	13	17.8	313	0.14	0	136.3
2017-12-10	10:45:00	6.9	15.26	0.73	22.97	158.8	341	0	0	78.8	13	16.6	313.2	0.14	0	158.8
2017-12-10	11:00:00	6.82	15.25	0.73	23.78	189.9	355	0	0	77.6	13.1	17.9	313.1	0.14	0	189.9
2017-12-10	11:15:00	6.82	15.28	0.73	24.42	339.1	366	0	0	74.4	13.2	19.6	313.1	0.14	0	339.1
2017-12-10	11:30:00	6.82	15.28	0.73	24.88	317.2	374	0	0	64.3	13.3	20.8	313.3	0.14	0	317.2
2017-12-10	11:45:00	6.9	15.28	0.73	25.16	327.7	379	0	0	63	13.4	21.5	314.5	0.14	0	327.7
2017-12-10	12:00:00	6.9	15.28	0.73	25.25	263.8	380	0	0	59.9	13.5	22.4	314.3	0.47	0	263.8
2017-12-10	12:15:00	6.9	15.28	0.73	25.16	182.3	379	0	0	62.4	13.5	20	314.2	0.23	0	182.3
2017-12-10	12:30:00	6.9	15.29	0.73	24.88	277.7	374	0	0	67	13.6	21.3	314.3	0.14	0	277.7
2017-12-10	12:45:00	6.9	15.29	0.73	24.42	221.7	366	0	0	59.7	13.7	20.9	314.2	0.69	0	221.7
2017-12-10	13:00:00	6.98	15.28	0.73	23.78	121.8	355	0	0	65.3	13.8	18.7	314.2	0.14	0	121.8
2017-12-10	13:15:00	6.98	15.28	0.73	22.97	138.5	341	0	0	71.4	13.9	18.8	314.2	0.14	0	138.5
2017-12-10	13:30:00	6.98	15.29	0.73	21.99	157.1	323	0	0	70.9	13.9	18.8	314.4	0.14	0	157.1
2017-12-10	13:45:00	6.98	15.29	0.73	20.85	170.3	304	0	0	70.4	14	19.6	314.2	0.15	0	170.3
2017-12-10	14:00:00	7.06	15.29	0.73	19.56	141.5	281	0	0	66	14	20.1	314.1	0.15	0	141.5
2017-12-10	14:15:00	7.06	15.3	0.73	18.12	133.5	256	0	0	63.8	14.1	19.9	314.2	0.14	0	133.5
2017-12-10	14:30:00	7.06	15.29	0.73	16.55	104.2	230	0	0	66	14.1	19.3	314.2	0.14	0	104.2
2017-12-10	14:45:00	7.06	15.29	0.73	14.86	83.5	201	0	0	67.9	14.1	18.2	314.1	0.14	0	83.5
2017-12-10	15:00:00	7.06	15.28	0.73	13.04	66.7	172	0	0	68.9	14.2	16.9	314.3	0.15	0	66.7
2017-12-10	15:15:00	7.06	15.28	0.73	11.12	51.3	142	0	0	70.8	14.2	15.2	314.4	0.14	0	51.3
2017-12-10	15:30:00	7.06	15.28	0.73	9.1	33.2	112	0	0	74	14.1	13.3	314.4	0.15	0	33.2
2017-12-10	15:45:00	7.06	15.28	0.73	6.99	18.3	83	0	0	77.6	14.1	11.3	314.1	0.14	0	18.3
2017-12-10	16:00:00	7.06	15.26	0.73	4.8	7	55	2	0	82.4	14.1	9.2	314.1	0.14	0	7
2017-12-10	16:15:00	6.98	15.27	0.73	0	1.9	0	4	0	86.2	14	7.8	314.1	0.14	0	1.9
2017-12-10	16:30:00	6.98	15.26	0.74	0	0.2	0	9	0	92.1	14	7.7	314	0.14	0	0.2
2017-12-10	16:45:00	6.98	15.24	0.73	0	0.2	0	10	0	95	13.9	8.5	314.2	0.14	0	0.2
2017-12-10	17:00:00	6.98	15.24	0.73	0	0.2	0	10	0	95.1	13.9	9.2	314.1	0.14	0	0.2
2017-12-10	17:15:00	6.98	15.22	0.73	0	0.2	0	10	0	94.8	13.9	9.6	314.2	0.14	0	0.2
2017-12-10	17:30:00	6.98	15.22	0.73	0	0.2	0	10	0	94.3	13.8	9.9	314.1	0.14	0	0.2
2017-12-10	17:45:00	6.9	15.21	0.73	0	0.2	0	10	0	94.3	13.8	10	314.2	0.14	0	0.2
2017-12-10	18:00:00	6.9	15.21	0.73	0	0.2	0	10	0	94.2	13.8	10	314.1	0.14	0	0.2
2017-12-10	18:15:00	6.9	15.21	0.73	0	0.2	0	10	0	94.2	13.8	10	314.1	0.14	0	0.2
2017-12-10	18:30:00	6.9	15.2	0.73	0	0.2	0	10	0	94.5	13.8	9.9	314.2	0.14	0	0.2
2017-12-10	18:45:00	6.9	15.2	0.73	0	0.2	0	10	0	94.8	13.7	9.8	314.2	0.14	0	0.2
2017-12-10	19:00:00	6.9	15.2	0.73	0	0.2	0	10	0	95	13.7	9.7	314.3	0.14	0	0.2
2017-12-10	19:15:00	6.9	15.2	0.73	0	0.2	0	10	0	95	13.7	9.7	314.1	0.14	0	0.2
2017-12-10	19:30:00	6.9	15.2	0.73	0	0.2	0	10	0	95	13.6	9.6	314.3	0.14	0	0.2
2017-12-10	19:45:00	6.9	15.2	0.73	0	0.3	0	10	0	95.3	13.6	9.4	314	0.14	0	0.3
2017-12-10	20:00:00	6.9	15.2	0.73	0	0.2	0	10	0	95.6	13.6	9.3	314.2	0.14	0	0.2
2017-12-10	20:15:00	6.82	15.2	0.73	0	0.2	0	10	0	95.8	13.6	9.2	314.2	0.14	0	0.2
2017-12-10	20:30:00	6.82	15.2	0.73	0	0.3	0	10	0	96	13.5	9.2	314.1	0.14	0	0.3
2017-12-10	20:45:00	6.82	15.19	0.73	0	0.2	0	10	0	96.2	13.5	9.2	314	0.14	0	0.2
2017-12-10	21:00:00	6.82	15.18	0.73	0	0.2	0	10	0	96.4	13.5	9.1	314.2	0.14	0	0.2
2017-12-10	21:15:00	6.82	15.19	0.73	0	0.2	0	10	0	96.5	13.5	9.1	314.1	0.14	0	0.2
2017-12-10	21:30:00	6.82	15.18	0.73	0	0.2	0	10	0	96.5	13.5	9	314.1	0.14	0	0.2
2017-12-10	21:45:00	6.82	15.18	0.73	0	0.2	0	10	0	96.5	13.5	8.9	314	0.14	0	0.2
2017-12-10	22:00:00	6.82	15.17	0.73	0	0.3	0	10	0	96.5	13.4	8.9	314.2	0.14	0	0.3
2017-12-10	22:15:00	6.82	15.17	0.73	0	0.2	0	10	0	96.6	13.4	8.8	314.2	0.14	0	0.2
2017-12-10	22:30:00	6.82	15.15	0.73	0	0.2	0	10	0	96.7	13.4	8.7	314.2	0.14	0	0.2
2017-12-10	22:45:00	6.75	15.16	0.73	0	0.2	0	10	0	96.9	13.4	8.6	314.1	0.14	0	0.2
2017-12-10	23:00:00	6.75	15.14	0.73	0	0.3	0	10	0	97	13.4	8.5	314.2	0.14	0	0.3
2017-12-10	23:15:00	6.75	15.14	0.73	0	0.2	0	10	0	97	13.3	8.3	314.3	0.14	0	0.2
2017-12-10	23:30:00	6.75	15.14	0.73	0	0.2	0	10	0	97.1	13.3	8.2	314	0.14	0	0.2
2017-12-10	23:45:00	6.75	15.13	0.73	0	0.2	0	10	0	97.2	13.2	8.1	314	0.14	0	0.2
2017-12-11	00:00:00	6.75	15.12	0.72	0	0.2	0	10	0	97.3	13.2	8	314	0.14	0	0.2
2017-12-11	00:15:00	6.75	15.12	0.73	0	0.2	0	10	0	97.3	13.2	7.9	314.1	0.14	0	0.2
2017-12-11	00:30:00	6.75	15.12	0.73	0	0.2	0	10	0	97.5	13.1	7.9	314.1	0.14	0	0.2
2017-12-11	00:45:00	6.75	15.12	0.73	0	0.2	0	10	0	97.5	13.1	7.7	314	0.14	0	0.2
2017-12-11	01:00:00	6.75	15.12	0.72	0	0.2	0	10	0	97.7	13.1	7.7	314	0.14	0	0.2
2017-12-11	01:15:00	6.67	15.12	0.72	0	0.2	0	10	0	97.7	13.1	7.6	314	0.14	0	0.2
2017-12-11	01:30:00	6.67	15.11	0.72	0	0.2	0	10	0	97.8	13	7.5	314.1	0.14	0	0.2
2017-12-11	01:45:00	6.67	15.11	0.72	0	0.2	0	10	0	97.8	13	7.4	314	0.14	0	0.2
2017-12-11	02:00:00	6.67	15.11	0.72	0	0.2	0	9	0	97.9	13	7.3	314.1	0.14	0	0.2
2017-12-11	02:15:00	6.67	15.11	0.72	0	0.2	0	9	0	97.9	13	7.2	314	0.14	0	0.2
2017-12-11	02:30:00	6.67	15.11	0.73	0	0.2	0	9	0	97.9	12.9	7.1	314.1	0.14	0	0.2
2017-12-11	02:45:00	6.67	15.1	0.72	0	0.2	0	9	0	97.9	12.9	7	313.9	0.14	0	0.2
2017-12-11	03:00:00	6.67	15.1	0.72	0	0.2	0	9	0	97.9	12.9	6.9	314.1	0.14	0	0.2
2017-12-11	03:15:00	6.67	15.09	0.72	0	0.2	0	9	0	97.9	12.8	6.8	314	0.14	0	0.2
2017-12-11	03:30:00	6.67	15.09	0.73	0	0.3	0	9	0	98	12.8	6.8	314	0.14	0	0.3
2017-12-11	03:45:00	6.67	15.07	0.72	0	0.2	0	9	0	98.2	12.8	6.7	314.1	0.14	0	0.2
2017-12-11	04:00:00	6.67	15.06	0.72	0	0.2	0	9	0	98.2	12.7	6.6	314.1	0.14	0	0.2
2017-12-11	04:15:00	6.67	15.06	0.72	0	0.2	0	9	0	98.3	12.7	6.5	314.1	0.14	0	0.2
2017-12-11	04:30:00	6.59	15.05	0.72	0	0.2	0	9	0	98.3	12.7	6.4	314	0.14	0	0.2
2017-12-11	04:45:00	6.59	15.05	0.72	0	0.2	0	8	0	98.4	12.7	6.3	314.1	0.14	0	0.2
2017-12-11	05:00:00	6.59	15.04	0.72	0	0.2	0	8	0	98.5	12.6	6.2	314	0.14	0	0.2
2017-12-11	05:15:00	6.59	15.04	0.72	0	0.2	0	8	0	98.5	12.6	6.2	314	0.14	0	0.2
2017-12-11	05:30:00	6.59	15.04	0.72	0	0.2	0	8	0	98.6	12.6	6.1	314.2	0.14	0	0.2
2017-12-11	05:45:00	6.59	15.04	0.72	0	0.2	0	8	0	98.7	12.5	6.1	314.1	0.14	0	0.2
2017-12-11	06:00:00	6.59	15.04	0.72	0	0.3	0	8	0	98.7	12.5	6	314	0.14	0	0.3
2017-12-11	06:15:00	6.59	15.04	0.72	0	0.2	0	8	0	98.7	12.5	6	314.1	0.14	0	0.2
2017-12-11	06:30:00	6.59	15.04	0.73	0	0.2	0	7	0	98.7	12.4	5.9	314.1	0.14	0	0.2
2017-12-11	06:45:00	6.59	15.03	0.72	0	0.2	0	7	0	98.8	12.4	5.9	314	0.14	0	0.2
2017-12-11	07:00:00	6.59	15.03	0.72	0	0.2	0	7	0	98.8	12.4	5.8	314.1	0.14	0	0.2
2017-12-11	07:15:00	6.59	15.02	0.72	0	0.2	0	7	0	98.8	12.3	5.8	314	0.14	0	0.2
2017-12-11	07:30:00	6.59	15.02	0.72	0	0.2	0	7	0	98.9	12.3	5.7	314	0.14	0	0.2
2017-12-11	07:45:00	6.59	15.02	0.72	0	1.9	0	7	0	99	12.3	5.7	314	0.14	0	1.9
2017-12-11	08:00:00	6.59	15.02	0.72	4.73	51.7	54	9	0	96.9	12.3	5.4	313.9	0.14	0	51.7
2017-12-11	08:15:00	6.67	15.02	0.72	6.93	76.1	82	3	0	91.1	12.2	4.8	314.1	0.14	0	76.1
2017-12-11	08:30:00	6.67	15.03	0.72	9.04	93.4	111	1	0	90.3	12.2	5.1	314	0.14	0	93.4
2017-12-11	08:45:00	6.75	15.01	0.72	11.05	110.7	141	0	0	90.1	12.2	5.9	314.1	0.14	0	110.7
2017-12-11	09:00:00	6.75	15.01	0.72	12.97	121.2	171	0	0	89.2	12.2	7	314	0.14	0	121.2
2017-12-11	09:15:00	6.82	15.04	0.72	14.78	146.7	200	0	0	88.5	12.2	8.2	314.2	0.14	0	146.7
2017-12-11	09:30:00	6.82	15.04	0.72	16.48	162.6	229	0	0	88.4	12.2	9.6	314.2	0.14	0	162.6
2017-12-11	09:45:00	6.9	15.05	0.72	18.04	196.2	255	0	0	86.4	12.3	11.5	314.3	0.15	0	196.2
2017-12-11	10:00:00	6.9	15.05	0.71	19.48	219.3	280	0	0	81.1	12.4	13.7	314.3	0.15	0	219.3
2017-12-11	10:15:00	6.9	15.08	0.71	20.77	215.9	302	0	0	75.5	12.6	16	314.3	0.15	0	215.9
2017-12-11	10:30:00	6.98	15.08	0.72	21.91	266.9	322	0	0	73.2	12.7	17.6	314.3	0.14	0	266.9
2017-12-11	10:45:00	6.98	15.1	0.72	22.88	261.8	339	0	0	69.9	12.8	19.5	314.4	0.14	0	261.8
2017-12-11	11:00:00	6.98	15.11	0.71	23.7	285.3	353	0	0	63.3	13	19.8	314.4	0.14	0	285.3
2017-12-11	11:15:00	6.98	15.11	0.71	24.34	314.4	365	0	0	59.5	13.1	20.6	314.3	0.15	0	314.4
2017-12-11	11:30:00	7.06	15.12	0.71	24.8	295.3	373	0	0	56.7	13.2	21.9	314.4	0.14	0	295.3
2017-12-11	11:45:00	7.06	15.12	0.71	25.07	329	377	0	0	56.4	13.4	21.8	314.3	0.14	0	329
2017-12-11	12:00:00	7.06	15.13	0.71	25.16	281.7	381	0	0	59.2	13.5	21	314.4	0.14	0	281.7
2017-12-11	12:15:00	7.06	15.15	0.72	25.07	314.9	377	0	0	60.8	13.6	20.1	314.4	0.14	0	314.9
2017-12-11	12:30:00	7.06	15.14	0.71	24.8	264.9	373	0	0	61.5	13.8	19.6	314.2	0.14	0	264.9
2017-12-11	12:45:00	7.14	15.17	0.71	24.34	275.2	365	0	0	59.3	13.9	20.3	314.3	0.23	0	275.2
2017-12-11	13:00:00	7.14	15.2	0.72	23.7	272.4	353	0	0	60.7	14	19.8	314.2	0.14	0	272.4
2017-12-11	13:15:00	7.14	15.2	0.72	22.88	218	339	0	0	63.5	14.1	18.6	314.2	0.14	0	218
2017-12-11	13:30:00	7.14	15.17	0.72	21.91	239.1	322	0	0	56.4	14.1	12.4	312.7	0.38	0	239.1
2017-12-11	13:45:00	7.14	15.15	0.72	20.77	200.6	302	0	0	63	14	6.3	275.6	0.53	0	200.6
2017-12-11	14:00:00	7.22	15.13	0.72	19.48	177.9	280	0	0	64.3	13.9	4.9	320.5	0.58	0	177.9
2017-12-11	14:15:00	7.22	15.12	0.72	18.04	152.7	255	0	0	64	13.6	3.8	288.1	0.74	0	152.7
2017-12-11	14:30:00	7.22	15.1	0.72	16.48	135.8	229	0	0	65.3	13.5	2.5	284.5	0.67	0	135.8
2017-12-11	14:45:00	7.22	15.09	0.72	14.78	111.8	200	0	0	70.5	13.3	3.4	276	0.25	0	111.8
2017-12-11	15:00:00	7.22	15.07	0.72	12.97	97	171	0	0	75.3	13.3	8.1	275.6	0.14	0	97
2017-12-11	15:15:00	7.22	15.06	0.72	11.05	76	141	0	0	72	13.2	10.6	275.6	0.15	0	76
2017-12-11	15:30:00	7.22	15.05	0.72	9.04	56.2	111	0	0	70.5	13.3	11.2	275.9	0.14	0	56.2
2017-12-11	15:45:00	7.14	15.05	0.72	6.93	36.2	82	0	0	71.6	13.3	10.6	275.6	0.14	0	36.2
2017-12-11	16:00:00	7.14	15.05	0.72	4.73	17.1	54	0	0	74.1	13.3	9.1	275.6	0.14	0	17.1
2017-12-11	16:15:00	7.14	15.04	0.71	0	1	0	2	0	79.6	13.3	7.8	275.9	0.14	0	1
2017-12-11	16:30:00	7.14	15.04	0.72	0	0.2	0	8	0	87.1	13.2	7.6	275.4	0.14	0	0.2
2017-12-11	16:45:00	7.14	15.04	0.72	0	0.2	0	9	0	92.3	13.2	8.1	275.7	0.14	0	0.2
2017-12-11	17:00:00	7.06	15.04	0.72	0	0.2	0	10	0	93.4	13.2	8.5	275.7	0.14	0	0.2
2017-12-11	17:15:00	7.06	15.03	0.71	0	0.2	0	10	0	93.4	13.2	8.9	275.7	0.14	0	0.2
2017-12-11	17:30:00	7.06	15.04	0.72	0	0.2	0	10	0	93.1	13.2	9	275.7	0.14	0	0.2
2017-12-11	17:45:00	7.06	15.03	0.72	0	0.2	0	10	0	92.7	13.1	9.1	275.5	0.14	0	0.2
2017-12-11	18:00:00	7.06	15.02	0.72	0	0.2	0	10	0	92.8	13.1	9	275.7	0.14	0	0.2
2017-12-11	18:15:00	6.98	15.02	0.71	0	0.2	0	10	0	93.8	13.1	9	275.5	0.14	0	0.2
2017-12-11	18:30:00	6.98	15.03	0.71	0	0.3	0	10	0	94	13.1	8.9	275.8	0.14	0	0.3
2017-12-11	18:45:00	6.98	15.01	0.71	0	0.2	0	10	0	93.9	13.1	8.9	275.7	0.14	0	0.2
2017-12-11	19:00:00	6.98	15	0.71	0	0.2	0	10	0	93.8	13.1	8.9	275.5	0.14	0	0.2
2017-12-11	19:15:00	6.98	14.99	0.71	0	0.2	0	10	0	94	13	8.8	275.6	0.14	0	0.2
2017-12-11	19:30:00	6.98	14.99	0.7	0	0.2	0	10	0	94	13	8.7	275.6	0.14	0	0.2
2017-12-11	19:45:00	6.98	14.98	0.71	0	0.2	0	10	0	93.8	13	8.6	275.6	0.14	0	0.2
2017-12-11	20:00:00	6.98	14.98	0.71	0	0.2	0	10	0	94	13	8.4	276	0.14	0	0.2
2017-12-11	20:15:00	6.98	14.97	0.71	0	0.2	0	10	0	94	13	8.3	275.9	0.14	0	0.2
2017-12-11	20:30:00	6.98	14.96	0.71	0	0.2	0	10	0	94.2	12.9	8.2	275.8	0.14	0	0.2
2017-12-11	20:45:00	6.9	14.97	0.71	0	0.2	0	10	0	94.3	12.9	8	275.5	0.14	0	0.2
2017-12-11	21:00:00	6.9	14.96	0.71	0	0.3	0	10	0	94.9	12.8	7.9	275.8	0.14	0	0.3
2017-12-11	21:15:00	6.9	14.96	0.71	0	0.2	0	10	0	94.9	12.8	7.8	275.5	0.14	0	0.2
2017-12-11	21:30:00	6.9	14.96	0.71	0	0.2	0	10	0	94.9	12.8	7.7	275.7	0.14	0	0.2
2017-12-11	21:45:00	6.9	14.96	0.71	0	0.2	0	10	0	95.1	12.7	7.6	275.7	0.14	0	0.2
2017-12-11	22:00:00	6.9	14.96	0.71	0	0.2	0	10	0	95.1	12.7	7.6	275.7	0.14	0	0.2
2017-12-11	22:15:00	6.9	14.96	0.71	0	0.2	0	10	0	95.5	12.7	7.5	275.9	0.14	0	0.2
2017-12-11	22:30:00	6.9	14.95	0.71	0	0.2	0	10	0	95.8	12.6	7.5	276.1	0.14	0	0.2
2017-12-11	22:45:00	6.9	14.94	0.71	0	0.2	0	10	0	95.8	12.6	7.5	276.2	0.14	0	0.2
2017-12-11	23:00:00	6.82	14.95	0.71	0	0.2	0	10	0	95.8	12.6	7.4	276	0.14	0	0.2
2017-12-11	23:15:00	6.82	14.94	0.71	0	0.3	0	10	0	96	12.6	7.4	276	0.14	0	0.3
2017-12-11	23:30:00	6.82	14.93	0.71	0	0.2	0	10	0	96	12.5	7.3	276.4	0.14	0	0.2
2017-12-11	23:45:00	6.82	14.93	0.71	0	0.2	0	10	0	96	12.5	7.3	275.8	0.14	0	0.2
2017-12-12	00:00:00	6.82	14.92	0.71	0	0.2	0	10	0	96.1	12.4	7.2	276.2	0.14	0	0.2
2017-12-12	00:15:00	6.82	14.91	0.71	0	0.2	0	10	0	96.2	12.4	7.1	276.3	0.14	0	0.2
2017-12-12	00:30:00	6.82	14.91	0.71	0	0.3	0	10	0	96.4	12.4	7.1	276.3	0.14	0	0.3
2017-12-12	00:45:00	6.75	14.9	0.7	0	0.2	0	10	0	96.3	12.4	7.1	280.4	0.14	0	0.2
2017-12-12	01:00:00	6.75	14.9	0.71	0	0.2	0	10	0	96.4	12.3	7	280.6	0.14	0	0.2
2017-12-12	01:15:00	6.75	14.89	0.7	0	0.2	0	10	0	96.6	12.3	6.9	280.7	0.14	0	0.2
2017-12-12	01:30:00	6.75	14.89	0.71	0	0.2	0	10	0	96.6	12.3	6.8	280.8	0.14	0	0.2
2017-12-12	01:45:00	6.75	14.89	0.7	0	0.2	0	10	0	96.5	12.2	6.8	308.6	0.14	0	0.2
2017-12-12	02:00:00	6.75	14.88	0.7	0	0.2	0	10	0	96.7	12.2	6.7	317.3	0.14	0	0.2
2017-12-12	02:15:00	6.75	14.88	0.7	0	0.2	0	10	0	96.7	12.2	6.6	330.2	0.14	0	0.2
2017-12-12	02:30:00	6.75	14.88	0.7	0	0.2	0	10	0	96.6	12.2	6.5	331.8	0.14	0	0.2
2017-12-12	02:45:00	6.75	14.88	0.7	0	0.2	0	10	0	96.6	12.1	6.4	332.1	0.14	0	0.2
2017-12-12	03:00:00	6.75	14.88	0.7	0	0.2	0	10	0	96.9	12.1	6.3	332.4	0.14	0	0.2
2017-12-12	03:15:00	6.75	14.88	0.7	0	0.2	0	10	0	97	11.9	6.3	340.5	0.14	0	0.2
2017-12-12	03:30:00	6.75	14.88	0.71	0	0.2	0	10	0	97	11.9	6.1	340.4	0.14	0	0.2
2017-12-12	03:45:00	6.75	14.87	0.7	0	0.2	0	10	0	97.1	11.9	6	340.5	0.14	0	0.2
2017-12-12	04:00:00	6.67	14.87	0.7	0	0.2	0	10	0	97.1	11.9	6	340.6	0.14	0	0.2
2017-12-12	04:15:00	6.67	14.87	0.7	0	0.2	0	10	0	97.3	11.9	5.9	340.5	0.14	0	0.2
2017-12-12	04:30:00	6.67	14.87	0.7	0	0.2	0	10	0	97.4	11.9	5.8	340.5	0.14	0	0.2
2017-12-12	04:45:00	6.67	14.86	0.7	0	0.2	0	10	0	97.4	11.8	5.8	340.7	0.14	0	0.2
2017-12-12	05:00:00	6.67	14.85	0.7	0	0.2	0	10	0	97.5	11.8	5.7	340.5	0.14	0	0.2
2017-12-12	05:15:00	6.67	14.85	0.7	0	0.2	0	10	0	97.5	11.8	5.7	340.7	0.14	0	0.2
2017-12-12	05:30:00	6.67	14.84	0.7	0	0.2	0	10	0	97.5	11.7	5.6	340.9	0.14	0	0.2
2017-12-12	05:45:00	6.67	14.84	0.7	0	0.2	0	10	0	97.6	11.7	5.5	340.9	0.14	0	0.2
2017-12-12	06:00:00	6.67	14.83	0.7	0	0.2	0	10	0	97.6	11.7	5.5	340.8	0.14	0	0.2
2017-12-12	06:15:00	6.67	14.82	0.7	0	0.2	0	10	0	97.6	11.6	5.5	340.8	0.14	0	0.2
2017-12-12	06:30:00	6.67	14.82	0.7	0	0.2	0	10	0	97.7	11.6	5.4	342.3	0.14	0	0.2
2017-12-12	06:45:00	6.67	14.81	0.7	0	0.2	0	10	0	97.6	11.5	5.3	342.3	0.14	0	0.2
2017-12-12	07:00:00	6.67	14.8	0.7	0	0.2	0	10	0	97.6	11.5	5.2	342.9	0.14	0	0.2
2017-12-12	07:15:00	6.59	14.8	0.7	0	0.3	0	10	0	97.8	11.5	5.1	342.7	0.14	0	0.3
2017-12-12	07:30:00	6.67	14.81	0.7	0	0.3	0	9	0	98	11.4	5.1	342.7	0.14	0	0.3
2017-12-12	07:45:00	6.59	14.8	0.7	0	0.2	0	9	0	98.1	11.4	5.2	343.3	0.14	0	0.2
2017-12-12	08:00:00	6.67	14.8	0.7	0	14.5	0	9	0	98.3	11.4	5.3	343.4	0.14	0	14.5
2017-12-12	08:15:00	6.67	14.81	0.7	4.67	81.1	53	3	0	93.7	11.4	5.7	343.4	0.14	0	81.1
2017-12-12	08:30:00	6.75	14.8	0.7	6.86	100.3	81	0	0	88.1	11.4	6.2	343.4	0.14	0	100.3
2017-12-12	08:45:00	6.82	14.81	0.7	10.99	116.3	140	0	0	87.6	11.4	7	343	0.14	0	116.3
2017-12-12	09:00:00	6.82	14.81	0.69	12.91	137.9	170	0	0	86.7	11.4	8	343.1	0.14	0	137.9
2017-12-12	09:15:00	6.9	14.81	0.7	14.71	164.5	199	0	0	84.3	11.5	9.5	344.2	0.14	0	164.5
2017-12-12	09:30:00	6.9	14.81	0.69	16.41	180.1	227	0	0	83	11.6	10.9	344.2	0.14	0	180.1
2017-12-12	09:45:00	6.9	14.84	0.69	17.97	222.4	254	1	0	79.7	11.7	13.2	344.9	0.14	0	222.4
2017-12-12	10:00:00	6.98	14.86	0.69	19.41	208	279	0	0	72.8	11.8	15.9	344.6	0.14	0	208
2017-12-12	10:15:00	6.98	14.87	0.69	20.69	220.8	301	0	0	67.7	11.9	17.9	344.6	0.14	0	220.8
2017-12-12	10:30:00	7.06	14.88	0.69	21.83	263.4	321	0	0	65.9	12.1	19.4	344.7	0.14	0	263.4
2017-12-12	10:45:00	7.06	14.89	0.69	22.81	275.5	338	0	0	63	12.3	21.4	9.9	0.14	0	275.5
2017-12-12	11:00:00	7.06	14.87	0.69	23.62	303.5	352	0	0	54.4	12.4	15	304.9	0.6	0	303.5
2017-12-12	11:15:00	7.06	14.88	0.69	24.26	310.1	363	0	0	61.4	12.4	7.7	210.6	0.78	0	310.1
2017-12-12	11:30:00	7.14	14.88	0.7	24.72	326.8	371	0	0	63.6	12.4	6.6	28.7	0.75	0	326.8
2017-12-12	11:45:00	7.14	14.86	0.69	24.99	360.1	376	0	0	62.8	12.3	6.5	238.5	0.78	0	360.1
2017-12-12	12:00:00	7.22	14.86	0.7	25.09	304.7	378	0	0	62	12.3	6.2	351.2	0.89	0	304.7
2017-12-12	12:15:00	7.22	14.84	0.7	24.99	321.8	376	0	0	59.8	12.2	5.7	340	0.91	0	321.8
2017-12-12	12:30:00	7.22	14.84	0.69	24.72	285.3	371	0	0	59.6	12.2	5.9	225	0.69	0	285.3
2017-12-12	12:45:00	7.22	14.82	0.69	24.26	284.1	363	0	0	61	12.1	5.1	298.3	0.84	0	284.1
2017-12-12	13:00:00	7.22	14.81	0.7	23.62	275	352	0	0	60.9	12	5.6	258.6	0.36	0	275
2017-12-12	13:15:00	7.29	14.8	0.7	22.81	231	338	0	0	58.7	12	6.1	286.8	0.44	0	231
2017-12-12	13:30:00	7.29	14.8	0.7	21.83	218.8	321	0	0	57.4	11.9	5.7	316.6	0.61	0	218.8
2017-12-12	13:45:00	7.29	14.8	0.7	20.69	214.2	301	0	0	57.8	11.9	4.5	274.1	0.14	0	214.2
2017-12-12	14:00:00	7.29	14.8	0.7	19.41	191.2	279	0	0	61.4	11.9	4.4	167.6	0.36	0	191.2
2017-12-12	14:15:00	7.29	14.78	0.69	17.97	168.2	254	0	0	58	11.9	4.9	291.3	0.38	0	168.2
2017-12-12	14:30:00	7.29	14.77	0.69	16.41	148	227	0	0	57.6	11.8	4.3	220.5	0.31	0	148
2017-12-12	14:45:00	7.29	14.75	0.69	14.71	124	199	0	0	58.7	11.8	3.8	288.2	0.47	0	124
2017-12-12	15:00:00	7.29	14.73	0.69	12.91	105.1	170	0	0	57.1	11.7	2.9	283.1	0.25	0	105.1
2017-12-12	15:15:00	7.29	14.72	0.69	10.99	81.1	140	0	0	57.1	11.6	1.4	266.9	0.14	0	81.1
2017-12-12	15:30:00	7.22	14.72	0.69	6.86	56.1	81	0	0	67.3	11.5	1.4	269.1	0.14	0	56.1
2017-12-12	15:45:00	7.22	14.72	0.69	4.67	33.5	53	0	0	74.8	11.5	3.9	268.8	0.14	0	33.5
2017-12-12	16:00:00	7.22	14.71	0.69	0	9.3	0	0	0	76.2	11.5	4.8	268.8	0.14	0	9.3
2017-12-12	16:15:00	7.14	14.72	0.69	0	0.3	0	1	0	81.9	11.5	5.5	269	0.14	0	0.3
2017-12-12	16:30:00	7.14	14.72	0.69	0	0.2	0	3	0	86.8	11.5	6.6	268.7	0.14	0	0.2
2017-12-12	16:45:00	7.14	14.71	0.69	0	0.2	0	4	0	88.6	11.5	7.2	268.7	0.14	0	0.2
2017-12-12	17:00:00	7.14	14.71	0.69	0	0.2	0	4	0	88.9	11.6	7.6	268.8	0.14	0	0.2
2017-12-12	17:15:00	7.06	14.71	0.69	0	0.2	0	5	0	89.2	11.6	7.8	268.6	0.14	0	0.2
2017-12-12	17:30:00	7.06	14.71	0.69	0	0.2	0	5	0	89.6	11.6	7.9	268.8	0.14	0	0.2
2017-12-12	17:45:00	7.06	14.7	0.69	0	0.2	0	6	0	90.1	11.6	8	268.8	0.14	0	0.2
2017-12-12	18:00:00	7.06	14.69	0.68	0	0.2	0	7	0	90.5	11.6	8	268.9	0.14	0	0.2
2017-12-12	18:15:00	7.06	14.68	0.68	0	0.2	0	7	0	90.9	11.6	7.9	269	0.14	0	0.2
2017-12-12	18:30:00	7.06	14.67	0.68	0	0.2	0	7	0	91.4	11.6	7.8	268.9	0.14	0	0.2
2017-12-12	18:45:00	7.06	14.66	0.68	0	0.2	0	8	0	91.9	11.6	7.7	268.7	0.14	0	0.2
2017-12-12	19:00:00	7.06	14.66	0.68	0	0.2	0	8	0	92.1	11.6	7.7	268.7	0.14	0	0.2
2017-12-12	19:15:00	7.06	14.66	0.68	0	0.2	0	9	0	92.3	11.6	7.6	268.8	0.14	0	0.2
2017-12-12	19:30:00	6.98	14.66	0.68	0	0.2	0	9	0	92.4	11.6	7.5	268.6	0.14	0	0.2
2017-12-12	19:45:00	6.98	14.67	0.68	0	0.2	0	9	0	92.7	11.6	7.4	269	0.14	0	0.2
2017-12-12	20:00:00	6.98	14.67	0.68	0	0.2	0	9	0	92.5	11.6	7.4	268.8	0.14	0	0.2
2017-12-12	20:15:00	6.98	14.66	0.68	0	0.2	0	9	0	92.8	11.6	7.2	268.7	0.14	0	0.2
2017-12-12	20:30:00	6.98	14.66	0.68	0	0.2	0	9	0	93.2	11.6	7.1	268.9	0.14	0	0.2
2017-12-12	20:45:00	6.98	14.65	0.68	0	0.2	0	9	0	93.3	11.6	7.1	268.8	0.14	0	0.2
2017-12-12	21:00:00	6.98	14.65	0.68	0	0.2	0	9	0	93.6	11.5	7	268.9	0.14	0	0.2
2017-12-12	21:15:00	6.98	14.66	0.68	0	0.2	0	9	0	93.5	11.5	6.9	269.1	0.14	0	0.2
2017-12-12	21:30:00	6.98	14.65	0.68	0	0.2	0	9	0	93.6	11.5	6.8	268.9	0.14	0	0.2
2017-12-12	21:45:00	6.9	14.65	0.68	0	0.2	0	9	0	93.7	11.5	6.8	269.3	0.14	0	0.2
2017-12-12	22:00:00	6.9	14.64	0.68	0	0.2	0	9	0	94.1	11.5	6.7	269	0.14	0	0.2
2017-12-12	22:15:00	6.9	14.64	0.67	0	0.2	0	9	0	94.2	11.5	6.6	269.3	0.14	0	0.2
2017-12-12	22:30:00	6.9	14.64	0.68	0	0.2	0	10	0	94.2	11.4	6.6	269.1	0.14	0	0.2
2017-12-12	22:45:00	6.9	14.64	0.68	0	0.2	0	10	0	94.2	11.4	6.5	269.5	0.14	0	0.2
2017-12-12	23:00:00	6.9	14.64	0.68	0	0.2	0	10	0	94.2	11.4	6.4	269.7	0.14	0	0.2
2017-12-12	23:15:00	6.9	14.64	0.67	0	0.2	0	10	0	94.4	11.4	6.3	269.8	0.14	0	0.2
2017-12-12	23:30:00	6.9	14.63	0.68	0	0.2	0	10	0	94.6	11.3	6.2	269.8	0.14	0	0.2
2017-12-12	23:45:00	6.82	14.63	0.68	0	0.2	0	10	0	94.8	11.3	6.2	270	0.14	0	0.2
2017-12-13	00:00:00	6.82	14.63	0.67	0	0.2	0	10	0	94.9	11.3	6.1	269.9	0.14	0	0.2
2017-12-13	00:15:00	6.82	14.63	0.67	0	0.3	0	10	0	94.9	11.3	6	269.9	0.14	0	0.3
2017-12-13	00:30:00	6.82	14.62	0.68	0	0.2	0	10	0	94.9	11.2	5.9	269.7	0.14	0	0.2
2017-12-13	00:45:00	6.82	14.61	0.67	0	0.2	0	10	0	95	11.2	5.8	270	0.14	0	0.2
2017-12-13	01:00:00	6.82	14.59	0.68	0	0.2	0	10	0	95.3	11.2	5.7	269.9	0.14	0	0.2
2017-12-13	01:15:00	6.82	14.6	0.68	0	0.2	0	10	0	95.5	11.1	5.7	269.8	0.14	0	0.2
2017-12-13	01:30:00	6.82	14.59	0.67	0	0.2	0	10	0	95.4	11.1	5.6	269.8	0.14	0	0.2
2017-12-13	01:45:00	6.82	14.58	0.67	0	0.3	0	10	0	95.3	11.1	5.5	269.7	0.14	0	0.3
2017-12-13	02:00:00	6.82	14.57	0.67	0	0.2	0	10	0	95.4	11.1	5.4	269.8	0.14	0	0.2
2017-12-13	02:15:00	6.82	14.57	0.67	0	0.2	0	10	0	95.6	11.1	5.3	269.7	0.14	0	0.2
2017-12-13	02:30:00	6.75	14.57	0.67	0	0.2	0	10	0	95.7	11	5.2	269.7	0.14	0	0.2
2017-12-13	02:45:00	6.75	14.57	0.67	0	0.2	0	10	0	95.8	11	5.2	269.8	0.14	0	0.2
2017-12-13	03:00:00	6.75	14.56	0.67	0	0.2	0	10	0	95.9	11	5.1	270.1	0.14	0	0.2
2017-12-13	03:15:00	6.75	14.56	0.67	0	0.2	0	10	0	96.3	11	5.1	269.8	0.14	0	0.2
2017-12-13	03:30:00	6.75	14.56	0.67	0	0.2	0	10	0	96.1	10.9	5	269.8	0.14	0	0.2
2017-12-13	03:45:00	6.75	14.56	0.67	0	0.2	0	10	0	96.2	10.9	5	269.9	0.14	0	0.2
2017-12-13	04:00:00	6.75	14.56	0.67	0	0.2	0	10	0	96.2	10.9	4.9	269.7	0.14	0	0.2
2017-12-13	04:15:00	6.75	14.56	0.67	0	0.2	0	10	0	96.3	10.8	4.8	269.7	0.14	0	0.2
2017-12-13	04:30:00	6.75	14.56	0.67	0	0.2	0	10	0	96.5	10.8	4.8	269.9	0.14	0	0.2
2017-12-13	04:45:00	6.75	14.56	0.67	0	0.2	0	10	0	96.6	10.8	4.7	269.8	0.14	0	0.2
2017-12-13	05:00:00	6.67	14.55	0.67	0	0.2	0	10	0	96.6	10.7	4.7	269.7	0.14	0	0.2
2017-12-13	05:15:00	6.67	14.55	0.67	0	0.2	0	10	0	96.5	10.7	4.6	269.7	0.14	0	0.2
2017-12-13	05:30:00	6.67	14.54	0.67	0	0.2	0	10	0	96.6	10.7	4.6	269.7	0.14	0	0.2
2017-12-13	05:45:00	6.67	14.54	0.67	0	0.2	0	10	0	96.7	10.7	4.5	270	0.14	0	0.2
2017-12-13	06:00:00	6.67	14.52	0.67	0	0.2	0	10	0	96.8	10.6	4.5	270	0.14	0	0.2
2017-12-13	06:15:00	6.67	14.53	0.67	0	0.2	0	10	0	96.8	10.6	4.4	269.8	0.14	0	0.2
2017-12-13	06:30:00	6.67	14.52	0.67	0	0.2	0	10	0	96.8	10.6	4.4	270.1	0.14	0	0.2
2017-12-13	06:45:00	6.67	14.51	0.67	0	0.2	0	10	0	97	10.6	4.3	269.8	0.14	0	0.2
2017-12-13	07:00:00	6.67	14.51	0.67	0	0.2	0	10	0	97	10.5	4.3	269.8	0.14	0	0.2
2017-12-13	07:15:00	6.67	14.5	0.67	0	0.2	0	10	0	97	10.5	4.2	269.9	0.14	0	0.2
2017-12-13	07:30:00	6.67	14.5	0.67	0	0.2	0	10	0	97.2	10.5	4.2	269.9	0.14	0	0.2
2017-12-13	07:45:00	6.67	14.5	0.67	0	0.2	0	10	0	97.3	10.4	4.3	269.9	0.14	0	0.2
2017-12-13	08:00:00	6.67	14.49	0.67	4.62	0.2	53	10	0	97.6	10.4	4.4	269.9	0.14	0	0.2
2017-12-13	08:15:00	6.67	14.49	0.67	6.81	0.2	80	10	0	98	10.3	4.5	269.7	0.14	0	0.2
2017-12-13	08:30:00	6.67	14.49	0.67	8.92	12.8	109	10	0	98.4	10.3	4.9	269.8	0.14	0	12.8
2017-12-13	08:45:00	6.75	14.49	0.67	10.93	106.5	139	1	0	93.9	10.3	5.9	270.1	0.14	0	106.5
2017-12-13	09:00:00	6.75	14.51	0.67	12.85	131	169	0	0	86.5	10.4	7.3	270.3	0.14	0	131
2017-12-13	09:15:00	6.82	14.5	0.67	14.65	145.6	198	0	0	82.8	10.5	8.9	270.4	0.14	0	145.6
2017-12-13	09:30:00	6.9	14.51	0.66	16.34	162.5	226	0	0	80.5	10.6	10.4	270.2	0.14	0	162.5
2017-12-13	09:45:00	6.9	14.53	0.67	17.91	184.1	253	0	0	78.5	10.7	11.8	270.3	0.15	0	184.1
2017-12-13	10:00:00	6.9	14.53	0.67	19.34	196.5	278	0	0	74.6	10.8	13.7	270.1	0.15	0	196.5
2017-12-13	10:15:00	6.98	14.54	0.66	20.63	205.3	300	0	0	70.1	10.9	15.8	270.1	0.14	0	205.3
2017-12-13	10:30:00	6.98	14.56	0.66	21.76	237.2	320	0	0	67.8	11.1	17.4	270.3	0.14	0	237.2
2017-12-13	10:45:00	6.98	14.57	0.66	22.74	262.1	337	0	0	64.4	11.2	19.5	270.4	0.14	0	262.1
2017-12-13	11:00:00	7.06	14.56	0.66	23.55	274.7	351	0	0	57.5	11.4	16	245.3	0.42	0	274.7
2017-12-13	11:15:00	7.06	14.56	0.66	24.19	299.5	362	0	0	58.2	11.4	9.3	251.6	0.47	0	299.5
2017-12-13	11:30:00	7.14	14.56	0.66	24.65	262.1	370	0	0	63.4	11.4	7.3	317.4	0.14	0	262.1
2017-12-13	11:45:00	7.14	14.55	0.66	24.92	293.4	375	0	0	61.9	11.4	6.8	355.3	0.24	0	293.4
2017-12-13	12:00:00	7.14	14.55	0.66	25.02	246.6	377	0	0	60.7	11.4	6.4	257.6	0.36	0	246.6
2017-12-13	12:15:00	7.22	14.55	0.67	24.92	261	375	0	0	62.1	11.4	6.5	268.8	0.38	0	261
2017-12-13	12:30:00	7.22	14.54	0.66	24.65	242.3	370	0	0	58.8	11.3	6.4	303.5	0.38	0	242.3
2017-12-13	12:45:00	7.22	14.54	0.67	24.19	237.4	362	0	0	59.1	11.3	6.7	265.6	0.23	0	237.4
2017-12-13	13:00:00	7.22	14.51	0.66	23.55	233.6	351	0	0	57.6	11.3	6.9	267.3	0.14	0	233.6
2017-12-13	13:15:00	7.22	14.51	0.67	21.76	198.1	337	0	0	58.8	11.3	6.3	269.2	0.25	0	198.1
2017-12-13	13:30:00	7.29	14.51	0.66	20.63	194.6	320	0	0	61	11.2	6.3	301.2	0.14	0	194.6
2017-12-13	13:45:00	7.29	14.49	0.67	19.34	195.7	300	0	0	63.5	11.2	6.3	294.3	0.14	0	195.7
2017-12-13	14:00:00	7.29	14.48	0.66	17.91	174.9	278	0	0	65.2	11.1	5.7	260.2	0.14	0	174.9
2017-12-13	14:15:00	7.29	14.49	0.67	16.34	147	253	0	0	66.1	11.1	5.4	236.1	0.23	0	147
2017-12-13	14:30:00	7.29	14.49	0.66	14.65	128.3	226	0	0	68.8	11.1	5.1	294	0.14	0	128.3
2017-12-13	14:45:00	7.29	14.48	0.66	12.85	104.5	198	0	0	70.1	11.1	5	268.9	0.14	0	104.5
2017-12-13	15:00:00	7.29	14.47	0.66	10.93	88.9	169	0	0	66.4	11.1	3.3	284.4	0.14	0	88.9
2017-12-13	15:15:00	7.29	14.44	0.66	8.92	71.9	139	0	0	67.7	11	2.3	304.6	0.14	0	71.9
2017-12-13	15:30:00	7.22	14.42	0.66	6.81	52.6	109	0	0	68.3	10.9	1.1	314.5	0.14	0	52.6
2017-12-13	15:45:00	7.22	14.41	0.67	4.62	33.8	80	0	0	70.7	10.8	0.1	260	0.14	0	33.8
2017-12-13	16:00:00	7.22	14.41	0.66	0	14.9	53	0	0	71	10.7	-1.2	267	0.14	0	14.9
2017-12-13	16:15:00	7.14	14.4	0.66	0	4.9	0	0	0	80.7	10.6	-1.3	266.5	0.14	0	4.9
2017-12-13	16:30:00	7.14	14.4	0.66	0	0.3	0	3	0	87.6	10.5	0.1	266.8	0.14	0	0.3
2017-12-13	16:45:00	7.14	14.4	0.66	0	0.2	0	6	0	91.4	10.5	1.9	266.6	0.14	0	0.2
2017-12-13	17:00:00	7.14	14.36	0.66	0	0.2	0	7	0	91.5	10.5	3.1	266.5	0.14	0	0.2
2017-12-13	17:15:00	7.14	14.34	0.65	0	0.2	0	7	0	91.6	10.4	3.8	266.4	0.14	0	0.2
2017-12-13	17:30:00	7.06	14.33	0.66	0	0.2	0	8	0	91.9	10.4	4.2	266.6	0.14	0	0.2
2017-12-13	17:45:00	7.06	14.33	0.65	0	0.2	0	8	0	92	10.4	4.6	266.6	0.14	0	0.2
2017-12-13	18:00:00	7.06	14.33	0.65	0	0.2	0	8	0	91.9	10.4	4.7	266.6	0.14	0	0.2
2017-12-13	18:15:00	7.06	14.33	0.66	0	0.2	0	8	0	91.9	10.4	4.8	266.7	0.14	0	0.2
2017-12-13	18:30:00	7.06	14.33	0.65	0	0.2	0	8	0	92.2	10.4	4.9	266.4	0.14	0	0.2
2017-12-13	18:45:00	7.06	14.32	0.65	0	0.2	0	9	0	92.5	10.4	4.9	266.5	0.14	0	0.2
2017-12-13	19:00:00	7.06	14.32	0.65	0	0.2	0	9	0	92.5	10.4	4.9	266.5	0.14	0	0.2
2017-12-13	19:15:00	7.06	14.32	0.65	0	0.2	0	9	0	92.6	10.3	4.9	266.8	0.14	0	0.2
2017-12-13	19:30:00	7.06	14.31	0.65	0	0.2	0	9	0	92.7	10.3	4.9	266.5	0.14	0	0.2
2017-12-13	19:45:00	6.98	14.32	0.65	0	0.2	0	9	0	92.9	10.3	4.8	266.7	0.14	0	0.2
2017-12-13	20:00:00	6.98	14.3	0.65	0	0.2	0	9	0	93.2	10.3	4.8	266.6	0.14	0	0.2
2017-12-13	20:15:00	6.98	14.29	0.65	0	0.2	0	9	0	93.5	10.3	4.7	266.5	0.14	0	0.2
2017-12-13	20:30:00	6.98	14.29	0.65	0	0.2	0	9	0	93.7	10.3	4.6	266.7	0.14	0	0.2
2017-12-13	20:45:00	6.98	14.28	0.65	0	0.2	0	10	0	94.2	10.3	4.6	266.3	0.14	0	0.2
2017-12-13	21:00:00	6.98	14.27	0.65	0	0.2	0	10	0	94.1	10.3	4.5	266.7	0.14	0	0.2
2017-12-13	21:15:00	6.98	14.26	0.65	0	0.2	0	10	0	94.2	10.3	4.5	266.7	0.14	0	0.2
2017-12-13	21:30:00	6.98	14.27	0.65	0	0.2	0	10	0	94.3	10.2	4.4	266.7	0.14	0	0.2
2017-12-13	21:45:00	6.98	14.26	0.65	0	0.2	0	10	0	94.7	10.2	4.3	266.3	0.14	0	0.2
2017-12-13	22:00:00	6.98	14.25	0.65	0	0.2	0	10	0	94.8	10.2	4.2	266.5	0.14	0	0.2
2017-12-13	22:15:00	6.9	14.25	0.65	0	0.2	0	10	0	95	10.2	4.1	266.2	0.14	0	0.2
2017-12-13	22:30:00	6.9	14.25	0.65	0	0.2	0	10	0	95.2	10.2	4.1	266.2	0.14	0	0.2
2017-12-13	22:45:00	6.9	14.25	0.64	0	0.2	0	10	0	95.2	10.1	4.1	266.3	0.14	0	0.2
2017-12-13	23:00:00	6.9	14.25	0.64	0	0.2	0	10	0	95.4	10.1	4	266.5	0.14	0	0.2
2017-12-13	23:15:00	6.9	14.25	0.65	0	0.2	0	10	0	95.6	10.1	3.9	266.6	0.14	0	0.2
2017-12-13	23:30:00	6.9	14.24	0.64	0	0.2	0	10	0	95.7	10	3.9	266.7	0.14	0	0.2
2017-12-13	23:45:00	6.9	14.24	0.64	0	0.2	0	10	0	95.9	10	3.8	266.5	0.14	0	0.2
2017-12-14	00:00:00	6.9	14.24	0.65	0	0.2	0	10	0	95.9	10	3.7	266.6	0.14	0	0.2
2017-12-14	00:15:00	6.82	14.24	0.64	0	0.2	0	10	0	96	10	3.7	266.5	0.14	0	0.2
2017-12-14	00:30:00	6.82	14.23	0.64	0	0.2	0	10	0	96.2	9.9	3.7	266.7	0.14	0	0.2
2017-12-14	00:45:00	6.82	14.22	0.65	0	0.2	0	10	0	96.4	9.9	3.6	266.8	0.14	0	0.2
2017-12-14	01:00:00	6.82	14.21	0.64	0	0.2	0	10	0	96.2	9.9	3.5	266.6	0.14	0	0.2
2017-12-14	01:15:00	6.82	14.21	0.64	0	0.2	0	10	0	96.2	9.9	3.5	266.6	0.14	0	0.2
2017-12-14	01:30:00	6.82	14.2	0.64	0	0.2	0	10	0	96.4	9.9	3.4	266.5	0.14	0	0.2
2017-12-14	01:45:00	6.82	14.19	0.64	0	0.2	0	10	0	96.4	9.8	3.4	266.3	0.14	0	0.2
2017-12-14	02:00:00	6.82	14.18	0.64	0	0.2	0	10	0	96.6	9.8	3.3	266.5	0.14	0	0.2
2017-12-14	02:15:00	6.82	14.18	0.64	0	0.2	0	10	0	96.7	9.8	3.3	267	0.14	0	0.2
2017-12-14	02:30:00	6.82	14.18	0.64	0	0.2	0	10	0	96.8	9.8	3.3	266.7	0.14	0	0.2
2017-12-14	02:45:00	6.82	14.17	0.64	0	0.2	0	10	0	96.9	9.7	3.2	266.5	0.14	0	0.2
2017-12-14	03:00:00	6.82	14.17	0.64	0	0.2	0	10	0	97	9.7	3.2	266.7	0.14	0	0.2
2017-12-14	03:15:00	6.75	14.17	0.64	0	0.2	0	10	0	97	9.7	3.2	267	0.14	0	0.2
2017-12-14	03:30:00	6.75	14.17	0.64	0	0.2	0	10	0	97.1	9.7	3.1	266.5	0.14	0	0.2
2017-12-14	03:45:00	6.75	14.17	0.64	0	0.2	0	10	0	97.2	9.6	3.1	266.8	0.14	0	0.2
2017-12-14	04:00:00	6.75	14.17	0.64	0	0.2	0	10	0	97.1	9.6	3.1	266.7	0.14	0	0.2
2017-12-14	04:15:00	6.75	14.17	0.64	0	0.2	0	10	0	97.2	9.6	3.1	266.6	0.14	0	0.2
2017-12-14	04:30:00	6.75	14.16	0.63	0	0.2	0	10	0	97.2	9.6	3.1	266.4	0.14	0	0.2
2017-12-14	04:45:00	6.75	14.17	0.64	0	0.2	0	10	0	97.2	9.5	3.1	266.7	0.14	0	0.2
2017-12-14	05:00:00	6.75	14.16	0.64	0	0.2	0	10	0	97.3	9.5	3	266.6	0.14	0	0.2
2017-12-14	05:15:00	6.75	14.16	0.64	0	0.2	0	10	0	97.4	9.5	2.9	266.5	0.14	0	0.2
2017-12-14	05:30:00	6.75	14.16	0.64	0	0.2	0	10	0	97.4	9.5	2.9	267	0.14	0	0.2
2017-12-14	05:45:00	6.75	14.15	0.64	0	0.2	0	10	0	97.3	9.4	2.8	267	0.14	0	0.2
2017-12-14	06:00:00	6.67	14.16	0.64	0	0.2	0	10	0	97.3	9.4	2.8	266.8	0.14	0	0.2
2017-12-14	06:15:00	6.67	14.15	0.64	0	0.2	0	10	0	97.5	9.4	2.8	267	0.14	0	0.2
2017-12-14	06:30:00	6.67	14.14	0.64	0	0.2	0	10	0	97.6	9.4	2.7	266.9	0.14	0	0.2
2017-12-14	06:45:00	6.67	14.14	0.63	0	0.2	0	10	0	97.8	9.4	2.7	266.8	0.14	0	0.2
2017-12-14	07:00:00	6.67	14.12	0.64	0	0.2	0	10	0	97.8	9.3	2.7	266.7	0.14	0	0.2
2017-12-14	07:15:00	6.67	14.12	0.64	0	0.2	0	10	0	97.8	9.3	2.6	267	0.14	0	0.2
2017-12-14	07:30:00	6.67	14.11	0.64	0	0.2	0	10	0	97.9	9.3	2.6	266.9	0.14	0	0.2
2017-12-14	07:45:00	6.67	14.11	0.63	0	0.2	0	10	0	98.1	9.3	2.6	267.1	0.14	0	0.2
2017-12-14	08:00:00	6.67	14.1	0.63	4.57	0.2	52	10	0	98.2	9.3	2.7	266.9	0.14	0	0.2
2017-12-14	08:15:00	6.67	14.1	0.64	6.76	35.4	80	9	0	98.3	9.3	2.9	267	0.14	0	35.4
2017-12-14	08:30:00	6.75	14.14	0.63	8.86	89.2	108	1	0	94.7	9.3	3	266.8	0.14	0	89.2
2017-12-14	08:45:00	6.82	14.16	0.64	10.88	120.4	138	0	0	92.3	9.3	4	266.5	0.14	0	120.4
2017-12-14	09:00:00	6.82	14.17	0.63	12.79	110.7	168	0	0	91.6	9.3	5.3	266.8	0.14	0	110.7
2017-12-14	09:15:00	6.82	14.17	0.63	14.6	108.5	197	0	0	90.8	9.4	6	266.9	0.14	0	108.5
2017-12-14	09:30:00	6.9	14.17	0.63	16.29	122.7	225	0	0	91.1	9.4	6.5	267.2	0.14	0	122.7
2017-12-14	09:45:00	6.9	14.16	0.63	17.85	120.1	253	0	0	91.3	9.5	7.2	267	0.14	0	120.1
2017-12-14	10:00:00	6.98	14.17	0.63	19.28	141.8	277	0	0	91	9.6	8.2	267.1	0.14	0	141.8
2017-12-14	10:15:00	6.98	14.17	0.63	20.57	157.6	300	1	0	89.7	9.7	9.5	267	0.14	0	157.6
2017-12-14	10:30:00	6.98	14.17	0.63	21.7	126.3	319	0	0	87.4	9.9	10.6	267.2	0.14	0	126.3
2017-12-14	10:45:00	7.06	14.17	0.63	22.68	109.3	336	0	0	87.3	10	10.6	266.9	0.14	0	109.3
2017-12-14	11:00:00	7.06	14.17	0.63	23.49	110.3	350	2	0	87.9	10.1	10.3	267.1	0.14	0	110.3
2017-12-14	11:15:00	7.06	14.19	0.63	24.13	113.7	361	2	0	83.7	10.2	8.6	34.3	0.14	0	113.7
2017-12-14	11:30:00	7.14	14.2	0.63	24.59	126.8	369	0	0	82	10.2	4.9	86.7	0.47	0	126.8
2017-12-14	11:45:00	7.14	14.2	0.64	24.86	124.1	374	0	0	82.7	10.2	3.5	88.2	0.78	0	124.1
2017-12-14	12:00:00	7.14	14.2	0.63	24.95	132.4	375	0	0	83.5	10.3	3.1	88.5	0.56	0	132.4
2017-12-14	12:15:00	7.22	14.2	0.63	24.86	142.5	374	0	0	84.2	10.3	3.3	88.2	0.54	0	142.5
2017-12-14	12:30:00	7.22	14.2	0.63	24.59	139.5	369	0	0	80.9	10.3	3.3	88.3	0.73	0	139.5
2017-12-14	12:45:00	7.22	14.19	0.63	24.13	133.4	361	0	0	82.3	10.3	2.8	88.3	0.53	0	133.4
2017-12-14	13:00:00	7.22	14.19	0.64	23.49	116.6	350	0	0	81.9	10.3	3.1	88.3	1	0	116.6
2017-12-14	13:15:00	7.22	14.18	0.63	22.68	98.1	336	0	0	81.8	10.3	2.8	87.3	0.62	0	98.1
2017-12-14	13:30:00	7.22	14.18	0.63	21.7	78.6	319	0	0	82.5	10.3	2.5	101	0.33	0	78.6
2017-12-14	13:45:00	7.22	14.17	0.63	20.57	77.4	300	0	0	79.5	10.3	2.1	87	0.14	0	77.4
2017-12-14	14:00:00	7.22	14.17	0.63	19.28	67.5	277	0	0	80.1	10.2	1.7	115.3	0.14	0	67.5
2017-12-14	14:15:00	7.22	14.17	0.63	17.85	51.4	253	0	0	80.5	10.2	1.4	118.2	0.14	0	51.4
2017-12-14	14:30:00	7.22	14.17	0.63	16.29	45.4	225	0	0	78.9	10.1	0.8	118.4	0.14	0	45.4
2017-12-14	14:45:00	7.14	14.17	0.63	14.6	34.9	197	0	0	80.3	10	0.8	120.1	0.14	0	34.9
2017-12-14	15:00:00	7.14	13.91	0.63	12.79	31.6	168	0	0	80.3	10	0.6	75.4	0.14	0	31.6
2017-12-14	15:15:00	7.14	13.88	0.63	10.88	27	138	1	0	87	9.9	1.4	28.5	0.14	0	27
2017-12-14	15:30:00	7.14	13.86	0.63	8.86	19.7	108	5	0	93.9	9.9	2.7	15.1	0.14	0	19.7
2017-12-14	15:45:00	7.14	13.85	0.63	6.76	11.9	80	6	0	93.3	9.8	3.3	15.1	0.14	0	11.9
2017-12-14	16:00:00	7.14	13.85	0.63	4.57	6.9	52	8	0	93.7	9.8	3.4	15.1	0.14	0	6.9
2017-12-14	16:15:00	7.06	13.82	0.63	0	0.3	0	10	0	94.9	9.8	3.3	15.1	0.14	0	0.3
2017-12-14	16:30:00	7.06	13.81	0.63	0	0.2	0	10	0	96.4	9.7	3.4	15.1	0.14	0	0.2
2017-12-14	16:45:00	7.06	13.8	0.63	0	0.2	0	10	0	96.9	9.7	3.5	15.1	0.14	0	0.2
2017-12-14	17:00:00	7.06	13.79	0.63	0	0.2	0	10	0	97.2	9.7	3.7	15.1	0.14	0	0.2
2017-12-14	17:15:00	7.06	13.78	0.62	0	0.2	0	10	0	97.5	9.7	3.8	15.1	0.14	0	0.2
2017-12-14	17:30:00	7.06	13.78	0.62	0	0.2	0	10	0	97.7	9.7	4	15.1	0.14	0	0.2
2017-12-14	17:45:00	6.98	13.78	0.62	0	0.2	0	10	0	97.6	9.6	4.1	15.1	0.14	0	0.2
2017-12-14	18:00:00	6.98	13.78	0.62	0	0.2	0	10	0	97.7	9.6	4.2	15.1	0.14	0	0.2
2017-12-14	18:15:00	6.98	13.77	0.62	0	0.2	0	10	0	97.9	9.6	4.3	15.1	0.14	0	0.2
2017-12-14	18:30:00	6.98	13.77	0.62	0	0.2	0	10	0	98.1	9.6	4.4	15.1	0.14	0	0.2
2017-12-14	18:45:00	6.98	13.77	0.62	0	0.2	0	10	0	98.2	9.6	4.4	15.1	0.14	0	0.2
2017-12-14	19:00:00	6.98	13.76	0.62	0	0.2	0	10	0	98.3	9.6	4.4	15.1	0.14	0	0.2
2017-12-14	19:15:00	6.98	13.76	0.62	0	0.2	0	10	0	98.3	9.5	4.5	15.1	0.14	0	0.2
2017-12-14	19:30:00	6.9	13.75	0.62	0	0.2	0	10	0	98.4	9.5	4.5	15	0.14	0	0.2
2017-12-14	19:45:00	6.9	13.75	0.62	0	0.2	0	10	0	98.5	9.5	4.4	15.2	0.14	0	0.2
2017-12-14	20:00:00	6.9	13.76	0.62	0	0.2	0	10	0	98.6	9.4	4.4	15.1	0.14	0	0.2
2017-12-14	20:15:00	6.9	13.75	0.62	0	0.2	0	10	0	98.7	9.5	4.4	15.1	0.14	0	0.2
2017-12-14	20:30:00	6.9	13.74	0.62	0	0.2	0	10	0	98.8	9.4	4.4	15.1	0.14	0	0.2
2017-12-14	20:45:00	6.9	13.73	0.62	0	0.2	0	10	0	99	9.5	4.4	15.1	0.14	0	0.2
2017-12-14	21:00:00	6.9	13.72	0.62	0	0.2	0	9	0	99.1	9.4	4.4	15.1	0.14	0	0.2
2017-12-14	21:15:00	6.9	13.71	0.62	0	0.2	0	9	0	99.2	9.4	4.4	15.1	0.14	0	0.2
2017-12-14	21:30:00	6.9	13.72	0.62	0	0.2	0	9	0	99.3	9.4	4.5	15.1	0.14	0	0.2
2017-12-14	21:45:00	6.9	13.71	0.62	0	0.2	0	9	0	99.3	9.4	4.5	15.1	0.14	0	0.2
2017-12-14	22:00:00	6.9	13.71	0.62	0	0.2	0	9	0	99.3	9.4	4.5	15.1	0.14	0	0.2
2017-12-14	22:15:00	6.9	13.7	0.62	0	0.2	0	9	0	99.4	9.4	4.6	15.1	0.14	0	0.2
2017-12-14	22:30:00	6.82	13.7	0.61	0	0.2	0	9	0	99.4	9.4	4.6	15.1	0.14	0	0.2
2017-12-14	22:45:00	6.82	13.71	0.62	0	0.2	0	9	0	99.4	9.4	4.6	15.1	0.14	0	0.2
2017-12-14	23:00:00	6.82	13.7	0.61	0	0.2	0	9	0	99.4	9.4	4.7	15.1	0.14	0	0.2
2017-12-14	23:15:00	6.82	13.7	0.62	0	0.2	0	9	0	99.4	9.4	4.7	15.1	0.14	0	0.2
2017-12-14	23:30:00	6.82	13.7	0.61	0	0.2	0	9	0	99.4	9.4	4.7	15.1	0.14	0	0.2
2017-12-14	23:45:00	6.82	13.7	0.62	0	0.2	0	9	0	99.4	9.4	4.7	15.1	0.14	0	0.2
2017-12-15	00:00:00	6.75	13.7	0.61	0	0.2	0	9	0	99.4	9.4	4.7	15.1	0.14	0	0.2
2017-12-15	00:15:00	6.82	13.7	0.62	0	0.2	0	9	0	99.5	9.4	4.7	15.1	0.14	0	0.2
2017-12-15	00:30:00	6.82	13.7	0.61	0	0.2	0	9	0	99.5	9.3	4.7	15.1	0.14	0	0.2
2017-12-15	00:45:00	6.82	13.7	0.61	0	0.2	0	9	0	99.5	9.3	4.7	15.1	0.14	0	0.2
2017-12-15	01:00:00	6.75	13.7	0.61	0	0.2	0	9	0	99.5	9.3	4.8	15.2	0.14	0	0.2
2017-12-15	01:15:00	6.75	13.7	0.61	0	0.2	0	9	0	99.5	9.3	4.8	15.1	0.14	0	0.2
2017-12-15	01:30:00	6.75	13.7	0.61	0	0.2	0	9	0	99.5	9.3	4.8	15.1	0.14	0	0.2
2017-12-15	01:45:00	6.75	13.69	0.61	0	0.2	0	9	0	99.5	9.3	4.8	15.1	0.14	0	0.2
2017-12-15	02:00:00	6.75	13.69	0.61	0	0.2	0	9	0	99.5	9.3	4.8	15.1	0.14	0	0.2
2017-12-15	02:15:00	6.75	13.69	0.61	0	0.2	0	9	0	99.6	9.3	4.8	15.1	0.14	0	0.2
2017-12-15	02:30:00	6.75	13.69	0.61	0	0.2	0	9	0	99.7	9.3	4.8	15.1	0.14	0	0.2
2017-12-15	02:45:00	6.75	13.68	0.61	0	0.3	0	9	0	99.7	9.3	4.8	15.1	0.14	0	0.3
2017-12-15	03:00:00	6.75	13.68	0.61	0	0.2	0	9	0	99.7	9.3	4.8	15.1	0.14	0	0.2
2017-12-15	03:15:00	6.75	13.69	0.61	0	0.2	0	9	0	99.7	9.3	4.8	15.1	0.14	0	0.2
2017-12-15	03:30:00	6.75	13.68	0.61	0	0.2	0	9	0	99.7	9.3	4.8	15.1	0.14	0	0.2
2017-12-15	03:45:00	6.75	13.68	0.61	0	0.2	0	9	0	99.7	9.3	4.8	15.1	0.14	0	0.2
2017-12-15	04:00:00	6.67	13.67	0.61	0	0.2	0	9	0	99.8	9.3	4.8	15.1	0.14	0	0.2
2017-12-15	04:15:00	6.67	13.68	0.61	0	0.2	0	9	0	99.9	9.3	4.7	15.1	0.14	0	0.2
2017-12-15	04:30:00	6.67	13.68	0.61	0	0.2	0	9	0	99.8	9.3	4.7	15.1	0.14	0	0.2
2017-12-15	04:45:00	6.67	13.67	0.61	0	0.2	0	9	0	99.8	9.3	4.7	15.1	0.14	0	0.2
2017-12-15	05:00:00	6.67	13.67	0.61	0	0.2	0	9	0	99.9	9.3	4.6	15.1	0.14	0	0.2
2017-12-15	05:15:00	6.67	13.66	0.61	0	0.2	0	9	0	100	9.2	4.6	15.1	0.14	0	0.2
2017-12-15	05:30:00	6.67	13.67	0.61	0	0.2	0	9	0	99.9	9.2	4.6	15.1	0.14	0	0.2
2017-12-15	05:45:00	6.67	13.65	0.61	0	0.2	0	9	0	99.8	9.2	4.5	15.1	0.14	0	0.2
2017-12-15	06:00:00	6.67	13.65	0.61	0	0.2	0	9	0	99.9	9.2	4.5	15.1	0.14	0	0.2
2017-12-15	06:15:00	6.67	13.65	0.61	0	0.2	0	9	0	100	9.2	4.5	15.1	0.14	0	0.2
2017-12-15	06:30:00	6.67	13.65	0.61	0	0.2	0	9	0	100	9.2	4.4	15.1	0.14	0	0.2
2017-12-15	06:45:00	6.59	13.64	0.61	0	0.2	0	9	0	100	9.2	4.4	15.1	0.14	0	0.2
2017-12-15	07:00:00	6.59	13.64	0.61	0	0.2	0	9	0	100	9.2	4.4	15.1	0.14	0	0.2
2017-12-15	07:15:00	6.59	13.64	0.61	0	0.2	0	9	0	100	9.2	4.3	15.2	0.14	0	0.2
2017-12-15	07:30:00	6.59	13.64	0.61	0	0.2	0	8	0	100	9.2	4.3	15.1	0.14	0	0.2
2017-12-15	07:45:00	6.59	13.63	0.61	0	0.2	0	8	0	100	9.1	4.2	15.1	0.14	0	0.2
2017-12-15	08:00:00	6.59	13.62	0.61	0	0.2	0	8	0	100	9.1	4.2	15.1	0.14	0	0.2
2017-12-15	08:15:00	6.59	13.63	0.61	4.52	9.7	52	8	0	100	9.1	4.2	15.1	0.14	0	9.7
2017-12-15	08:30:00	6.67	13.62	0.61	6.71	64.3	79	9	0	99.6	9.1	4.1	14.8	0.14	0	64.3
2017-12-15	08:45:00	6.75	13.63	0.61	8.82	103	108	1	0	97.2	9.1	4.8	15	0.14	0	103
2017-12-15	09:00:00	6.75	13.63	0.61	10.83	80.8	137	0	0	93.6	9.2	5.9	14.9	0.14	0	80.8
2017-12-15	09:15:00	6.82	13.62	0.61	12.75	126.5	167	0	0	92.6	9.2	6.6	14.6	0.14	0	126.5
2017-12-15	09:30:00	6.82	13.63	0.61	16.24	179	225	0	0	91.6	9.3	8.7	14.4	0.14	0	179
2017-12-15	09:45:00	6.9	13.65	0.6	17.8	230.1	251	0	0	86.7	9.4	11.6	14.6	0.15	0	230.1
2017-12-15	10:00:00	6.9	13.67	0.61	19.23	215.5	276	0	0	80.8	9.5	14.7	14.4	0.14	0	215.5
2017-12-15	10:15:00	6.9	13.66	0.6	20.52	236.4	298	0	0	64.8	9.7	11.8	22.4	0.14	0	236.4
2017-12-15	10:30:00	6.98	13.66	0.61	21.65	241.4	318	0	0	62.3	9.8	1.7	22.3	0.38	0	241.4
2017-12-15	10:45:00	7.06	13.65	0.6	22.63	256.5	335	0	0	65.8	9.9	0.6	193	0.54	0	256.5
2017-12-15	11:00:00	7.06	13.7	0.61	23.44	269.7	349	0	0	65	9.9	1.4	175.8	0.23	0	269.7
2017-12-15	11:15:00	7.14	13.7	0.6	24.07	295.4	360	0	0	65.7	9.9	1.7	136.8	0.14	0	295.4
2017-12-15	11:30:00	7.14	13.7	0.61	24.53	279.1	368	0	0	62.3	9.9	1.4	7	0.25	0	279.1
2017-12-15	11:45:00	7.22	13.69	0.61	24.81	309.6	373	0	0	62.1	9.9	1.5	9.2	0.25	0	309.6
2017-12-15	12:00:00	7.22	13.68	0.61	24.9	268.7	375	0	0	59.2	9.9	1.6	52.7	0.56	0	268.7
2017-12-15	12:15:00	7.22	13.69	0.61	24.81	294.8	373	0	0	59.8	9.8	1.8	119.4	0.14	0	294.8
2017-12-15	12:30:00	7.29	13.68	0.61	24.53	274	368	0	0	56.4	9.8	1.7	243.1	0.42	0	274
2017-12-15	12:45:00	7.29	13.67	0.61	24.07	247.7	360	0	0	55.3	9.8	1.9	352.8	0.4	0	247.7
2017-12-15	13:00:00	7.29	13.67	0.61	23.44	258.9	349	0	0	54.1	9.8	1.3	29.5	0.98	0	258.9
2017-12-15	13:15:00	7.29	13.65	0.61	22.63	211.6	335	0	0	57.5	9.8	2	54.2	0.3	0	211.6
2017-12-15	13:30:00	7.29	13.63	0.61	21.65	237.1	318	0	0	53.3	9.8	2.7	133	0.38	0	237.1
2017-12-15	13:45:00	7.29	13.63	0.61	20.52	186.5	298	0	0	52.8	9.7	2.2	318.2	0.14	0	186.5
2017-12-15	14:00:00	7.29	13.62	0.61	19.23	171.3	276	0	0	53.2	9.7	1.6	298.8	0.23	0	171.3
2017-12-15	14:15:00	7.29	13.63	0.61	17.8	148.5	251	0	0	54.5	9.7	1.4	275.3	0.36	0	148.5
2017-12-15	14:30:00	7.29	13.62	0.6	16.24	134.3	225	0	0	54.4	9.6	1.5	344.2	0.14	0	134.3
2017-12-15	14:45:00	7.29	13.7	0.6	12.75	114.9	167	0	0	52.8	9.6	0.8	22.1	0.33	0	114.9
2017-12-15	15:00:00	7.29	13.66	0.6	10.83	94.4	137	0	0	54.8	9.5	0.3	123.7	0.23	0	94.4
2017-12-15	15:15:00	7.29	13.65	0.6	8.82	78.3	108	0	0	68.2	9.4	2.3	70.7	0.14	0	78.3
2017-12-15	15:30:00	7.29	13.64	0.6	6.71	58.6	79	0	0	74.4	9.4	5.9	70.7	0.14	0	58.6
2017-12-15	15:45:00	7.22	13.64	0.6	4.52	35.7	52	0	0	75.5	9.4	6.9	70.6	0.14	0	35.7
2017-12-15	16:00:00	7.22	13.63	0.59	0	2.2	0	0	0	80.4	9.4	6.8	70.7	0.14	0	2.2
2017-12-15	16:15:00	7.14	13.64	0.6	0	0.2	0	1	0	83.8	9.5	6.9	70.8	0.14	0	0.2
2017-12-15	16:30:00	7.14	13.65	0.6	0	0.2	0	3	0	87.3	9.5	6.9	70.6	0.14	0	0.2
2017-12-15	16:45:00	7.14	13.65	0.59	0	0.2	0	4	0	88.6	9.5	6.9	70.7	0.14	0	0.2
2017-12-15	17:00:00	7.14	13.65	0.6	0	0.2	0	4	0	89	9.5	6.8	70.8	0.14	0	0.2
2017-12-15	17:15:00	7.14	13.65	0.59	0	0.2	0	5	0	90	9.6	6.7	70.7	0.14	0	0.2
2017-12-15	17:30:00	7.14	13.65	0.6	0	0.2	0	6	0	90.6	9.6	6.5	70.6	0.14	0	0.2
2017-12-15	17:45:00	7.06	13.64	0.6	0	0.2	0	7	0	91.4	9.6	6.4	71	0.14	0	0.2
2017-12-15	18:00:00	7.06	13.65	0.59	0	0.2	0	8	0	91.9	9.7	6.3	70.4	0.14	0	0.2
2017-12-15	18:15:00	7.06	13.64	0.59	0	0.2	0	8	0	92.4	9.7	6.1	70.6	0.14	0	0.2
2017-12-15	18:30:00	7.06	13.64	0.6	0	0.2	0	9	0	92.8	9.7	6	70.5	0.14	0	0.2
2017-12-15	18:45:00	7.06	13.64	0.59	0	0.2	0	9	0	93.2	9.7	5.9	70.9	0.14	0	0.2
2017-12-15	19:00:00	7.06	13.63	0.59	0	0.2	0	9	0	93.5	9.7	5.7	70.9	0.14	0	0.2
2017-12-15	19:15:00	7.06	13.64	0.59	0	0.2	0	9	0	93.8	9.7	5.6	70.8	0.14	0	0.2
2017-12-15	19:30:00	6.98	13.64	0.59	0	0.2	0	9	0	94	9.7	5.5	70.8	0.14	0	0.2
2017-12-15	19:45:00	6.98	13.64	0.59	0	0.2	0	9	0	94.3	9.7	5.4	70.9	0.14	0	0.2
2017-12-15	20:00:00	6.98	13.64	0.59	0	0.2	0	10	0	94.6	9.7	5.4	70.9	0.14	0	0.2
2017-12-15	20:15:00	6.98	13.63	0.59	0	0.2	0	10	0	94.8	9.7	5.3	71	0.14	0	0.2
2017-12-15	20:30:00	6.98	13.63	0.59	0	0.2	0	10	0	94.8	9.6	5.2	70.7	0.14	0	0.2
2017-12-15	20:45:00	6.98	13.63	0.59	0	0.3	0	10	0	95	9.7	5	70.9	0.14	0	0.3
2017-12-15	21:00:00	6.98	13.62	0.59	0	0.2	0	10	0	95	9.6	5	70.6	0.14	0	0.2
2017-12-15	21:15:00	6.98	13.63	0.59	0	0.2	0	10	0	95.4	9.6	4.9	70.8	0.14	0	0.2
2017-12-15	21:30:00	6.98	13.62	0.59	0	0.2	0	10	0	95.7	9.6	4.9	70.9	0.14	0	0.2
2017-12-15	21:45:00	6.9	13.62	0.59	0	0.2	0	10	0	95.7	9.6	4.9	70.6	0.14	0	0.2
2017-12-15	22:00:00	6.9	13.62	0.59	0	0.2	0	10	0	95.9	9.6	4.9	70.5	0.14	0	0.2
2017-12-15	22:15:00	6.9	13.62	0.59	0	0.2	0	10	0	96	9.6	4.8	70.6	0.14	0	0.2
2017-12-15	22:30:00	6.9	13.62	0.59	0	0.2	0	10	0	96.2	9.6	4.8	70.5	0.14	0	0.2
2017-12-15	22:45:00	6.9	13.62	0.59	0	0.2	0	10	0	96.2	9.5	4.8	70.5	0.14	0	0.2
2017-12-15	23:00:00	6.9	13.62	0.59	0	0.2	0	10	0	96.3	9.5	4.7	70.6	0.14	0	0.2
2017-12-15	23:15:00	6.9	13.62	0.59	0	0.2	0	10	0	96.3	9.5	4.6	70.5	0.14	0	0.2
2017-12-15	23:30:00	6.9	13.62	0.59	0	0.2	0	10	0	96.4	9.5	4.6	70.1	0.14	0	0.2
2017-12-15	23:45:00	6.9	13.61	0.59	0	0.2	0	10	0	96.5	9.5	4.5	70.4	0.14	0	0.2
2017-12-16	00:00:00	6.82	13.61	0.59	0	0.2	0	10	0	96.7	9.5	4.4	70.4	0.14	0	0.2
2017-12-16	00:15:00	6.82	13.61	0.59	0	0.3	0	10	0	96.9	9.4	4.4	70.2	0.14	0	0.3
2017-12-16	00:30:00	6.82	13.6	0.59	0	0.2	0	10	0	96.7	9.4	4.4	70.1	0.14	0	0.2
2017-12-16	00:45:00	6.82	13.6	0.59	0	0.2	0	10	0	96.8	9.4	4.3	70.4	0.14	0	0.2
2017-12-16	01:00:00	6.82	13.6	0.59	0	0.2	0	10	0	97	9.4	4.3	70.1	0.14	0	0.2
2017-12-16	01:15:00	6.82	13.6	0.59	0	0.2	0	10	0	97	9.4	4.2	70.4	0.14	0	0.2
2017-12-16	01:30:00	6.82	13.58	0.59	0	0.2	0	10	0	97	9.4	4.1	70.3	0.14	0	0.2
2017-12-16	01:45:00	6.82	13.59	0.59	0	0.2	0	10	0	97.1	9.4	4.1	70.2	0.14	0	0.2
2017-12-16	02:00:00	6.82	13.58	0.59	0	0.2	0	10	0	97.2	9.3	4	70.6	0.14	0	0.2
2017-12-16	02:15:00	6.75	13.58	0.59	0	0.2	0	10	0	97.3	9.3	4	70.4	0.14	0	0.2
2017-12-16	02:30:00	6.75	13.56	0.59	0	0.2	0	10	0	97.4	9.3	3.9	70.2	0.14	0	0.2
2017-12-16	02:45:00	6.75	13.57	0.59	0	0.2	0	10	0	97.3	9.3	3.8	70.4	0.14	0	0.2
2017-12-16	03:00:00	6.75	13.56	0.59	0	0.2	0	10	0	97.3	9.3	3.7	70	0.14	0	0.2
2017-12-16	03:15:00	6.75	13.56	0.59	0	0.2	0	10	0	97.3	9.3	3.6	70.3	0.14	0	0.2
2017-12-16	03:30:00	6.75	13.55	0.58	0	0.2	0	10	0	97.5	9.3	3.5	70.3	0.14	0	0.2
2017-12-16	03:45:00	6.75	13.56	0.59	0	0.2	0	10	0	97.5	9.2	3.4	70.6	0.14	0	0.2
2017-12-16	04:00:00	6.75	13.55	0.59	0	0.2	0	10	0	97.6	9.2	3.4	70.6	0.14	0	0.2
2017-12-16	04:15:00	6.75	13.55	0.59	0	0.2	0	10	0	97.7	9.2	3.4	70.5	0.14	0	0.2
2017-12-16	04:30:00	6.75	13.55	0.59	0	0.2	0	10	0	97.7	9.1	3.3	70.3	0.14	0	0.2
2017-12-16	04:45:00	6.67	13.54	0.59	0	0.2	0	10	0	97.7	9.1	3.3	70.6	0.14	0	0.2
2017-12-16	05:00:00	6.67	13.54	0.58	0	0.2	0	10	0	97.7	9.1	3.3	70.1	0.14	0	0.2
2017-12-16	05:15:00	6.67	13.54	0.58	0	0.2	0	10	0	97.8	9.1	3.3	70.4	0.14	0	0.2
2017-12-16	05:30:00	6.67	13.54	0.58	0	0.2	0	10	0	97.9	9.1	3.2	70.3	0.14	0	0.2
2017-12-16	05:45:00	6.67	13.54	0.58	0	0.2	0	10	0	98	9.1	3.2	70.2	0.14	0	0.2
2017-12-16	06:00:00	6.67	13.54	0.58	0	0.2	0	10	0	98.1	9	3.2	70.3	0.14	0	0.2
2017-12-16	06:15:00	6.67	13.54	0.58	0	0.2	0	10	0	98.1	9	3.2	70.3	0.14	0	0.2
2017-12-16	06:30:00	6.67	13.54	0.58	0	0.5	0	10	0	98	9	3.2	70	0.14	0	0.5
2017-12-16	06:45:00	6.67	13.54	0.58	0	0.5	0	10	0	98.2	9	3.2	70.4	0.14	0	0.5
2017-12-16	07:00:00	6.67	13.53	0.58	0	0.5	0	10	0	98.1	9	3.1	70.3	0.14	0	0.5
2017-12-16	07:15:00	6.67	13.54	0.58	0	0.5	0	10	0	98.1	8.9	3.1	70.3	0.14	0	0.5
2017-12-16	07:30:00	6.59	13.53	0.58	0	4.3	0	10	0	98.1	8.9	3.1	70.2	0.14	0	4.3
2017-12-16	07:45:00	6.67	13.53	0.58	0	29.5	0	8	0	95.1	8.9	2.3	70.2	0.14	0	29.5
2017-12-16	08:00:00	6.67	13.53	0.58	4.49	50.2	51	3	0	92.4	8.9	1.5	70.5	0.14	0	50.2
2017-12-16	08:15:00	6.75	13.52	0.58	6.68	76.4	79	1	0	92.2	8.9	1.6	70.4	0.14	0	76.4
2017-12-16	08:30:00	6.75	13.5	0.58	8.78	98.2	107	0	0	91.2	8.9	2.6	70.4	0.14	0	98.2
2017-12-16	08:45:00	6.82	13.52	0.58	10.79	120.7	137	0	0	89.9	8.8	4	70.3	0.14	0	120.7
2017-12-16	09:00:00	6.9	13.52	0.58	12.71	138.9	167	0	0	89.6	8.9	5.6	70.3	0.14	0	138.9
2017-12-16	09:15:00	6.9	13.53	0.58	14.51	157.5	196	0	0	88.8	8.9	7.5	70.3	0.14	0	157.5
2017-12-16	09:30:00	6.9	13.54	0.58	16.2	173.6	224	0	0	87.6	9	9.2	70.5	0.14	0	173.6
2017-12-16	09:45:00	6.98	13.59	0.58	17.76	202	251	0	0	85.8	9.1	11	70.6	0.14	0	202
2017-12-16	10:00:00	6.98	13.55	0.58	19.19	228.3	275	0	0	81.5	9.2	13.4	70.5	0.14	0	228.3
2017-12-16	10:15:00	7.06	13.54	0.58	20.47	196.9	297	0	0	69	9.4	11	311.2	0.78	0	196.9
2017-12-16	10:30:00	7.06	13.55	0.58	21.61	194.8	317	0	0	62.1	9.4	0.7	46.1	0.83	0	194.8
2017-12-16	10:45:00	7.14	13.54	0.58	22.58	218.7	334	0	0	64.5	9.5	-1.7	221.5	1.18	0	218.7
2017-12-16	11:00:00	7.22	13.54	0.58	23.39	267.8	352	0	0	67.4	9.5	-1.6	258.2	2.5	0	267.8
2017-12-16	11:15:00	7.22	13.54	0.58	24.03	249.3	359	0	0	65.1	9.4	-1.4	27.5	1.4	0	249.3
2017-12-16	11:30:00	7.29	13.54	0.58	24.48	266	367	0	0	67.4	9.5	-0.4	116.4	1.23	0	266
2017-12-16	11:45:00	7.29	13.54	0.58	24.76	300.4	372	0	0	63.6	9.5	-0.5	323.5	0.8	0	300.4
2017-12-16	12:00:00	7.29	13.53	0.58	24.85	271.2	374	0	0	66.3	9.5	-0.2	155	0.8	0	271.2
2017-12-16	12:15:00	7.29	13.53	0.58	24.76	203.9	372	0	0	66.3	9.4	0.8	60.5	0.87	0	203.9
2017-12-16	12:30:00	7.29	13.53	0.58	24.48	147.6	367	0	0	79.9	9.4	2.8	251.6	0.43	0	147.6
2017-12-16	12:45:00	7.29	13.51	0.58	24.03	158.7	359	0	0	83.8	9.5	6.5	255.6	0.53	0	158.7
2017-12-16	13:00:00	7.29	13.52	0.58	23.39	123.2	352	0	0	82.7	9.5	8.4	257.2	0.54	0	123.2
2017-12-16	13:15:00	7.29	13.53	0.58	22.58	197.7	334	0	0	82.2	9.6	10.2	257	0.42	0	197.7
2017-12-16	13:30:00	7.29	13.51	0.58	21.61	157.3	317	0	0	75.9	9.7	13.8	257.2	0.15	0	157.3
2017-12-16	13:45:00	7.22	13.53	0.58	20.47	115	297	0	0	76	9.7	14.1	257	0.14	0	115
2017-12-16	14:00:00	7.22	13.53	0.58	19.19	119.2	275	0	0	77.6	9.8	13.6	258.5	0.14	0	119.2
2017-12-16	14:15:00	7.22	13.54	0.58	17.76	126.3	251	0	0	76.6	9.9	14.1	287.4	0.15	0	126.3
2017-12-16	14:30:00	7.22	13.54	0.58	16.2	108.1	224	0	0	74.9	10	14.7	287.6	0.15	0	108.1
2017-12-16	14:45:00	7.22	13.55	0.58	14.51	103.6	196	0	0	74.6	10.1	14.4	288	0.15	0	103.6
2017-12-16	15:00:00	7.22	13.55	0.58	12.71	72.6	167	0	0	74.6	10.2	13.9	287.7	0.15	0	72.6
2017-12-16	15:15:00	7.22	13.57	0.58	10.79	71.3	137	0	0	75.4	10.3	12.7	288.6	0.15	0	71.3
2017-12-16	15:30:00	7.22	13.56	0.58	8.78	56.5	107	0	0	77.1	10.3	11.5	288.5	0.14	0	56.5
2017-12-16	15:45:00	7.14	13.58	0.58	6.68	34.6	79	0	0	79.7	10.4	9.8	288.3	0.14	0	34.6
2017-12-16	16:00:00	7.14	13.55	0.58	4.49	3.6	51	0	0	83.9	10.5	8	288.3	0.73	0	3.6
2017-12-16	16:15:00	7.14	13.55	0.58	0	0.2	0	2	0	89.1	10.5	7.4	288.5	0.63	0	0.2
2017-12-16	16:30:00	7.06	13.57	0.58	0	0.2	0	4	0	91.4	10.5	7.5	288.2	0.96	0	0.2
2017-12-16	16:45:00	7.06	13.59	0.58	0	0.2	0	6	0	92.4	10.5	7.7	288.2	0.63	0	0.2
2017-12-16	17:00:00	7.06	13.55	0.58	0	0.2	0	7	0	93	10.5	7.7	288.3	0.42	0	0.2
2017-12-16	17:15:00	7.06	13.55	0.58	0	0.4	0	8	0	93	10.5	7.6	288.3	0.82	0	0.4
2017-12-16	17:30:00	7.06	13.57	0.58	0	0.5	0	8	0	93.1	10.5	7.5	288.8	0.83	0	0.5
2017-12-16	17:45:00	6.98	13.55	0.58	0	0.5	0	8	0	93.4	10.5	7.3	288.6	1.03	0	0.5
2017-12-16	18:00:00	6.98	13.54	0.58	0	0.4	0	9	0	93.6	10.5	7.2	288.9	0.36	0	0.4
2017-12-16	18:15:00	6.98	13.55	0.58	0	0.5	0	9	0	93.6	10.5	7.1	288.3	0.63	0	0.5
2017-12-16	18:30:00	6.98	13.56	0.58	0	0.5	0	8	0	93.8	10.5	6.8	288.9	1	0	0.5
2017-12-16	18:45:00	6.98	13.56	0.58	0	0.5	0	8	0	94.2	10.5	6.6	288.4	0.83	0	0.5
2017-12-16	19:00:00	6.98	13.55	0.58	0	0.4	0	8	0	94.6	10.5	6.5	288.8	0.73	0	0.4
2017-12-16	19:15:00	6.98	13.54	0.58	0	0.2	0	9	0	94.9	10.5	6.4	288.7	0.71	0	0.2
2017-12-16	19:30:00	6.98	13.55	0.58	0	0.2	0	9	0	95.3	10.4	6.3	288.7	0.91	0	0.2
2017-12-16	19:45:00	6.9	13.55	0.58	0	0.2	0	9	0	95.4	10.4	6.2	288.5	0.84	0	0.2
2017-12-16	20:00:00	6.9	13.54	0.58	0	0.2	0	9	0	95.4	10.4	6.1	288.9	0.43	0	0.2
2017-12-16	20:15:00	6.9	13.55	0.58	0	0.2	0	9	0	95.6	10.3	6	289	0.34	0	0.2
2017-12-16	20:30:00	6.9	13.54	0.58	0	0.2	0	9	0	95.6	10.3	5.9	289	0.94	0	0.2
2017-12-16	20:45:00	6.9	13.54	0.58	0	0.2	0	9	0	95.7	10.3	5.8	289	0.94	0	0.2
2017-12-16	21:00:00	6.9	13.54	0.58	0	0.2	0	9	0	95.9	10.3	5.7	289.1	1	0	0.2
2017-12-16	21:15:00	6.9	13.54	0.58	0	0.2	0	9	0	96.2	10.3	5.6	289.1	0.93	0	0.2
2017-12-16	21:30:00	6.9	13.54	0.58	0	0.2	0	9	0	96.3	10.3	5.6	289.1	0.6	0	0.2
2017-12-16	21:45:00	6.82	13.54	0.58	0	0.2	0	10	0	96.4	10.3	5.5	289.1	0.54	0	0.2
2017-12-16	22:00:00	6.82	13.54	0.58	0	0.2	0	10	0	96.6	10.3	5.4	289.2	0.52	0	0.2
2017-12-16	22:15:00	6.82	13.54	0.58	0	0.2	0	10	0	96.7	10.3	5.4	289.2	0.61	0	0.2
2017-12-16	22:30:00	6.82	13.53	0.58	0	0.2	0	10	0	96.8	10.2	5.4	289.1	0.43	0	0.2
2017-12-16	22:45:00	6.82	13.53	0.58	0	0.2	0	10	0	96.9	10.2	5.3	288.9	0.43	0	0.2
2017-12-16	23:00:00	6.82	13.53	0.58	0	0.2	0	10	0	97	10.2	5.3	289.4	0.63	0	0.2
2017-12-16	23:15:00	6.82	13.52	0.58	0	0.2	0	10	0	96.9	10.2	5.2	289.4	1.03	0	0.2
2017-12-16	23:30:00	6.82	13.51	0.57	0	0.2	0	10	0	96.8	10.1	5.1	289.6	0.63	0	0.2
2017-12-16	23:45:00	6.82	13.52	0.58	0	0.2	0	10	0	96.9	10.1	5	289.5	0.82	0	0.2
2017-12-17	00:00:00	6.82	13.5	0.58	0	0.2	0	10	0	96.9	10.2	4.9	289.3	0.98	0	0.2
2017-12-17	00:15:00	6.75	13.5	0.57	0	0.2	0	10	0	96.9	10.1	4.8	289.1	1.18	0	0.2
2017-12-17	00:30:00	6.75	13.5	0.58	0	0.2	0	10	0	97	10.1	4.7	289.3	0.52	0	0.2
2017-12-17	00:45:00	6.75	13.49	0.58	0	0.2	0	10	0	97.2	10	4.6	289.3	0.87	0	0.2
2017-12-17	01:00:00	6.75	13.49	0.58	0	0.2	0	10	0	97.2	10	4.5	289.4	0.8	0	0.2
2017-12-17	01:15:00	6.75	13.48	0.58	0	0.3	0	10	0	97.3	10	4.5	289.3	0.63	0	0.3
2017-12-17	01:30:00	6.75	13.48	0.57	0	0.2	0	10	0	97.3	10	4.4	289.4	0.52	0	0.2
2017-12-17	01:45:00	6.75	13.47	0.57	0	0.2	0	10	0	97.2	9.9	4.3	289.4	0.52	0	0.2
2017-12-17	02:00:00	6.75	13.47	0.57	0	0.2	0	10	0	97.4	9.9	4.2	289.4	0.43	0	0.2
2017-12-17	02:15:00	6.67	13.47	0.57	0	0.2	0	10	0	97.4	9.9	4.2	289.3	0.52	0	0.2
2017-12-17	02:30:00	6.67	13.47	0.58	0	0.2	0	10	0	97.5	9.9	4.2	289.6	0.84	0	0.2
2017-12-17	02:45:00	6.67	13.47	0.57	0	0.2	0	10	0	97.5	9.9	4.1	289.4	0.56	0	0.2
2017-12-17	03:00:00	6.67	13.49	0.57	0	0.2	0	10	0	97.4	9.8	3.9	289.5	0.34	0	0.2
2017-12-17	03:15:00	6.67	13.47	0.58	0	0.2	0	10	0	97.5	9.8	3.9	289.4	0.7	0	0.2
2017-12-17	03:30:00	6.67	13.47	0.58	0	0.2	0	10	0	97.6	9.8	3.8	289.4	0.83	0	0.2
2017-12-17	03:45:00	6.67	13.47	0.57	0	0.2	0	10	0	97.6	9.8	3.7	289.5	0.59	0	0.2
2017-12-17	04:00:00	6.67	13.46	0.57	0	0.2	0	10	0	97.6	9.8	3.7	289.3	0.6	0	0.2
2017-12-17	04:15:00	6.59	13.47	0.57	0	0.2	0	10	0	97.6	9.7	3.6	289.3	0.63	0	0.2
2017-12-17	04:30:00	6.67	13.47	0.57	0	0.2	0	10	0	97.6	9.7	3.5	289.5	0.34	0	0.2
2017-12-17	04:45:00	6.67	13.46	0.57	0	0.2	0	10	0	97.8	9.7	3.5	289.3	0.51	0	0.2
2017-12-17	05:00:00	6.67	13.46	0.57	0	0.2	0	10	0	97.8	9.7	3.4	289.3	0.7	0	0.2
2017-12-17	05:15:00	6.59	13.46	0.57	0	0.2	0	10	0	97.8	9.7	3.4	289.4	0.42	0	0.2
2017-12-17	05:30:00	6.59	13.46	0.57	0	0.2	0	10	0	97.9	9.6	3.3	289.3	0.54	0	0.2
2017-12-17	05:45:00	6.59	13.46	0.57	0	0.2	0	10	0	97.9	9.6	3.3	289.3	0.94	0	0.2
2017-12-17	06:00:00	6.59	13.45	0.57	0	0.2	0	10	0	97.8	9.6	3.2	289.6	0.51	0	0.2
2017-12-17	06:15:00	6.59	13.46	0.57	0	0.2	0	10	0	97.9	9.5	3.2	289.3	0.41	0	0.2
2017-12-17	06:30:00	6.59	13.45	0.57	0	0.2	0	10	0	97.9	9.5	3.1	289.5	0.36	0	0.2
2017-12-17	06:45:00	6.59	13.44	0.57	0	0.3	0	10	0	98	9.5	3.1	289.3	0.52	0	0.3
2017-12-17	07:00:00	6.59	13.42	0.57	0	0.4	0	10	0	98	9.5	3	289.5	0.51	0	0.4
2017-12-17	07:15:00	6.59	13.42	0.57	0	0.4	0	10	0	98.1	9.4	3	289.4	0.43	0	0.4
2017-12-17	07:30:00	6.59	13.42	0.57	0	0.4	0	10	0	98.1	9.4	3	289.3	0.32	0	0.4
2017-12-17	07:45:00	6.59	13.42	0.57	0	0.3	0	10	0	98.2	9.4	3.1	289.4	0.63	0	0.3
2017-12-17	08:00:00	6.59	13.41	0.57	4.46	0.2	51	10	0	98.3	9.4	3.1	289.5	0.32	0	0.2
2017-12-17	08:15:00	6.51	13.42	0.57	6.64	0.2	78	10	0	98.6	9.4	3.2	289.2	0.63	0	0.2
2017-12-17	08:30:00	6.59	13.4	0.57	8.75	24.3	107	10	0	99.1	9.3	3.5	289.6	0.23	0	24.3
2017-12-17	08:45:00	6.67	13.41	0.57	10.76	106.6	136	1	0	95.3	9.3	4.1	289.6	0.42	0	106.6
2017-12-17	09:00:00	6.75	13.4	0.57	12.67	125.5	166	0	0	89.6	9.3	5.2	289.5	0.73	0	125.5
2017-12-17	09:15:00	6.75	13.4	0.57	14.48	152.4	195	0	0	89.8	9.3	6.7	289.6	0.23	0	152.4
2017-12-17	09:30:00	6.82	13.4	0.57	16.16	170.7	223	0	0	87.4	9.4	8.8	289.6	0.53	0	170.7
2017-12-17	09:45:00	6.82	13.41	0.57	17.72	193.1	250	0	0	84.2	9.4	10.9	344.5	0.73	0	193.1
2017-12-17	10:00:00	6.82	13.42	0.57	19.15	206.4	274	0	0	79.3	9.5	13.4	344.6	0.14	0	206.4
2017-12-17	10:15:00	6.9	13.43	0.57	20.44	224.8	297	0	0	75	9.6	15.7	344.4	0.14	0	224.8
2017-12-17	10:30:00	6.9	13.44	0.57	21.57	229.6	317	0	0	71.4	9.7	17.8	344.7	0.44	0	229.6
2017-12-17	10:45:00	6.9	13.46	0.57	22.54	259.5	333	0	0	69	9.8	19.9	344.6	0.87	0	259.5
2017-12-17	11:00:00	6.98	13.46	0.56	23.35	258.7	348	0	0	69.1	9.9	20.9	344.4	0.44	0	258.7
2017-12-17	11:15:00	6.98	13.47	0.56	23.99	317.2	359	0	0	67.5	10.1	21.8	344.4	0.23	0	317.2
2017-12-17	11:30:00	6.98	13.71	0.64	24.44	277.4	367	0	0	64.5	10.3	22.3	344.3	0.23	0	277.4
2017-12-17	11:45:00	6.98	13.78	0.63	24.72	327.8	372	0	0	66	10.5	22.8	344.4	0.14	0	327.8
2017-12-17	12:00:00	7.06	13.78	0.63	24.81	278.1	373	0	0	64.6	10.7	23.3	344.3	0.14	0	278.1
2017-12-17	12:15:00	7.06	13.8	0.63	24.72	307.7	372	0	0	64.1	10.9	24.3	344.4	0.14	0	307.7
2017-12-17	12:30:00	7.06	13.82	0.62	24.44	280.1	367	0	0	62.6	11.1	25	344.4	0.14	0	280.1
2017-12-17	12:45:00	7.06	14.23	0.74	23.99	238.6	359	0	0	61	11.2	25.2	344.3	0.14	0	238.6
2017-12-17	13:00:00	7.06	16.15	0.89	23.35	266.2	348	0	0	58.1	11.9	26	344.7	0.14	0	266.2
2017-12-17	13:15:00	7.06	16.17	0.8	22.54	215.2	333	0	0	58	12.2	26.2	344.4	0.14	0	215.2
2017-12-17	13:30:00	7.06	16.02	0.76	21.57	247.4	317	0	0	58.8	12.3	26.5	344.5	0.14	0	247.4
2017-12-17	13:45:00	7.06	15.94	0.75	20.44	185.7	297	0	0	57.8	12.4	26.5	344.4	0.14	0	185.7
2017-12-17	14:00:00	7.06	15.86	0.74	19.15	173.9	274	0	0	54.3	12.5	26.3	226.2	0.14	0	173.9
2017-12-17	14:15:00	7.06	15.8	0.74	17.72	137.5	250	0	0	54.7	12.6	25.3	225.2	0.14	0	137.5
2017-12-17	14:30:00	7.06	15.77	0.74	16.16	122.3	223	0	0	53.3	12.7	24.4	225	0.14	0	122.3
2017-12-17	14:45:00	7.06	15.77	0.74	14.48	101.3	195	0	0	52.3	12.8	23.2	215.1	0.14	0	101.3
2017-12-17	15:00:00	7.06	15.76	0.74	12.67	77.5	166	0	0	52.7	12.9	21.8	215.3	0.14	0	77.5
2017-12-17	15:15:00	7.06	15.71	0.74	10.76	64.9	136	0	0	53.5	13	20.6	215.4	0.73	0	64.9
2017-12-17	15:30:00	7.06	15.69	0.74	8.75	47.3	107	0	0	56.3	13	18.6	215.2	0.98	0	47.3
2017-12-17	15:45:00	7.06	15.68	0.74	6.64	19.3	78	2	0	60.1	13.1	16.4	215.2	0.33	0	19.3
2017-12-17	16:00:00	7.06	15.64	0.74	4.46	0.2	51	10	0	66.8	13.1	15.2	214.9	0.14	0	0.2
2017-12-17	16:15:00	6.98	15.61	0.74	0	0.3	0	0	0	74	13.2	14.9	215.2	0.14	0	0.3
2017-12-17	16:30:00	6.98	15.6	0.74	0	0.2	0	0	0	78.5	13.2	14.5	215.1	0.15	0	0.2
2017-12-17	16:45:00	6.98	15.6	0.74	0	0.2	0	0	0	81.1	13.2	14.2	215.2	0.15	0	0.2
2017-12-17	17:00:00	6.98	15.53	0.73	0	0.2	0	0	0	82.7	13.2	13.9	215.3	0.15	0	0.2
2017-12-17	17:15:00	6.98	15.53	0.73	0	0.3	0	1	0	83.8	13.2	13.5	215.2	0.14	0	0.3
2017-12-17	17:30:00	6.9	15.51	0.73	0	0.2	0	1	0	84.4	13.3	13.3	215.1	0.14	0	0.2
2017-12-17	17:45:00	6.9	15.49	0.73	0	0.2	0	1	0	85.3	13.2	12.9	215.4	0.14	0	0.2
2017-12-17	18:00:00	6.9	15.46	0.73	0	0.2	0	1	0	86	13.2	12.6	215.1	0.14	0	0.2
2017-12-17	18:15:00	6.9	15.44	0.73	0	0.2	0	1	0	86.4	13.2	12.3	215	0.14	0	0.2
2017-12-17	18:30:00	6.9	15.43	0.73	0	0.2	0	1	0	86.7	13.2	12.1	215.4	0.14	0	0.2
2017-12-17	18:45:00	6.9	15.42	0.73	0	0.2	0	1	0	87	13.2	11.9	215	0.14	0	0.2
2017-12-17	19:00:00	6.9	15.39	0.72	0	0.2	0	2	0	87.5	13.2	11.6	215.3	0.14	0	0.2
2017-12-17	19:15:00	6.82	15.37	0.73	0	0.2	0	2	0	87.7	13.2	11.4	215.1	0.14	0	0.2
2017-12-17	19:30:00	6.82	15.36	0.73	0	0.2	0	2	0	87.9	13.1	11.2	215.3	0.14	0	0.2
2017-12-17	19:45:00	6.82	15.35	0.73	0	0.2	0	2	0	88	13.1	11	215	0.14	0	0.2
2017-12-17	20:00:00	6.82	15.33	0.73	0	0.3	0	2	0	88	13.1	10.8	215.1	0.14	0	0.3
2017-12-17	20:15:00	6.82	15.31	0.72	0	0.2	0	2	0	88.3	13.1	10.7	215.1	0.14	0	0.2
2017-12-17	20:30:00	6.82	15.3	0.72	0	0.3	0	2	0	88.5	13.1	10.5	215.3	0.14	0	0.3
2017-12-17	20:45:00	6.82	15.28	0.72	0	0.3	0	2	0	88.9	13	10.3	215.2	0.14	0	0.3
2017-12-17	21:00:00	6.82	15.28	0.72	0	0.2	0	2	0	88.9	13	10.2	215.3	0.14	0	0.2
2017-12-17	21:15:00	6.75	15.27	0.72	0	0.2	0	2	0	89	13	10.1	215	0.14	0	0.2
2017-12-17	21:30:00	6.75	15.25	0.72	0	0.2	0	2	0	89.1	13	9.9	215.1	0.14	0	0.2
2017-12-17	21:45:00	6.75	15.23	0.71	0	0.2	0	2	0	89.3	12.9	9.8	215	0.14	0	0.2
2017-12-17	22:00:00	6.75	15.21	0.72	0	0.2	0	2	0	89.3	12.9	9.6	215.1	0.14	0	0.2
2017-12-17	22:15:00	6.75	15.2	0.71	0	0.2	0	2	0	89.6	12.9	9.5	215.1	0.14	0	0.2
2017-12-17	22:30:00	6.75	15.2	0.71	0	0.2	0	2	0	89.6	12.9	9.4	215	0.36	0	0.2
2017-12-17	22:45:00	6.75	15.19	0.71	0	0.2	0	2	0	89.7	12.8	9.2	215.2	0.23	0	0.2
2017-12-17	23:00:00	6.75	15.17	0.71	0	0.3	0	2	0	89.8	12.8	9	215.1	0.44	0	0.3
2017-12-17	23:15:00	6.67	15.15	0.71	0	0.2	0	2	0	89.9	12.7	8.8	215.2	0.63	0	0.2
2017-12-17	23:30:00	6.75	15.13	0.71	0	0.2	0	2	0	90.1	12.7	8.6	215	0.8	0	0.2
2017-12-17	23:45:00	6.67	15.13	0.71	0	0.2	0	2	0	90	12.7	8.5	215.1	0.53	0	0.2
2017-12-18	00:00:00	6.67	15.12	0.71	0	0.2	0	2	0	90.1	12.7	8.4	215.4	0.93	0	0.2
2017-12-18	00:15:00	6.67	15.12	0.71	0	0.2	0	2	0	90.3	12.7	8.2	215.1	0.62	0	0.2
2017-12-18	00:30:00	6.67	15.11	0.71	0	0.2	0	3	0	90.6	12.6	8.1	215.4	0.73	0	0.2
2017-12-18	00:45:00	6.67	15.09	0.71	0	0.2	0	3	0	90.7	12.6	8	215.2	0.54	0	0.2
2017-12-18	01:00:00	6.67	15.07	0.7	0	0.2	0	3	0	90.5	12.6	7.9	215.1	1.04	0	0.2
2017-12-18	01:15:00	6.67	15.06	0.7	0	0.2	0	3	0	90.8	12.5	7.8	215	0.56	0	0.2
2017-12-18	01:30:00	6.67	15.04	0.7	0	0.2	0	3	0	91.1	12.5	7.7	215.1	0.8	0	0.2
2017-12-18	01:45:00	6.67	15.04	0.7	0	0.2	0	3	0	91.3	12.5	7.7	215	0.63	0	0.2
2017-12-18	02:00:00	6.67	15.04	0.71	0	0.2	0	3	0	91.3	12.4	7.7	215.2	0.82	0	0.2
2017-12-18	02:15:00	6.59	15.03	0.7	0	0.2	0	3	0	91.5	12.4	7.7	215.3	0.67	0	0.2
2017-12-18	02:30:00	6.59	15.02	0.7	0	0.2	0	3	0	91.6	12.4	7.8	215.1	0.66	0	0.2
2017-12-18	02:45:00	6.59	15	0.7	0	0.2	0	3	0	91.7	12.4	7.8	215.3	0.62	0	0.2
2017-12-18	03:00:00	6.59	14.98	0.7	0	0.2	0	3	0	91.7	12.4	7.8	215.4	0.82	0	0.2
2017-12-18	03:15:00	6.59	14.97	0.7	0	0.2	0	3	0	91.8	12.3	7.7	215.1	0.73	0	0.2
2017-12-18	03:30:00	6.59	14.96	0.7	0	0.2	0	3	0	91.9	12.3	7.6	215	0.63	0	0.2
2017-12-18	03:45:00	6.59	14.96	0.7	0	0.2	0	3	0	91.9	12.3	7.5	215.2	0.6	0	0.2
2017-12-18	04:00:00	6.59	14.96	0.7	0	0.2	0	3	0	91.9	12.3	7.5	215.1	0.96	0	0.2
2017-12-18	04:15:00	6.59	14.95	0.7	0	0.2	0	3	0	91.9	12.2	7.4	215.3	0.83	0	0.2
2017-12-18	04:30:00	6.59	14.95	0.7	0	0.2	0	3	0	91.8	12.2	7.3	215	0.91	0	0.2
2017-12-18	04:45:00	6.59	14.93	0.7	0	0.2	0	3	0	91.9	12.2	7.2	215	0.34	0	0.2
2017-12-18	05:00:00	6.59	14.92	0.7	0	0.2	0	3	0	92.1	12.2	7.1	215.4	0.7	0	0.2
2017-12-18	05:15:00	6.51	14.9	0.7	0	0.2	0	3	0	92.4	12.1	7.1	215.1	0.98	0	0.2
2017-12-18	05:30:00	6.51	14.9	0.7	0	0.3	0	3	0	92.4	12.1	7.1	214.8	0.93	0	0.3
2017-12-18	05:45:00	6.51	14.89	0.7	0	0.2	0	3	0	91.6	12.1	7	215.2	0.7	0	0.2
2017-12-18	06:00:00	6.51	14.88	0.69	0	0.2	0	3	0	92.4	12.1	7	215.1	0.52	0	0.2
2017-12-18	06:15:00	6.51	14.88	0.7	0	0.3	0	3	0	92.5	11.9	7	215.1	0.84	0	0.3
2017-12-18	06:30:00	6.51	14.88	0.69	0	0.5	0	3	0	92.4	11.9	7	214.9	0.92	0	0.5
2017-12-18	06:45:00	6.51	14.88	0.69	0	0.5	0	3	0	92.3	11.9	6.9	215.1	0.71	0	0.5
2017-12-18	07:00:00	6.51	14.87	0.7	0	0.5	0	3	0	92.1	11.9	6.8	215.1	1.15	0	0.5
2017-12-18	07:15:00	6.51	14.86	0.7	0	0.5	0	3	0	92.2	11.9	6.7	215.3	0.67	0	0.5
2017-12-18	07:30:00	6.51	14.84	0.69	0	0.5	0	3	0	92.6	11.9	6.6	215.4	0.85	0	0.5
2017-12-18	07:45:00	6.51	14.84	0.69	0	0.4	0	4	0	92.5	11.9	6.5	215.2	0.74	0	0.4
2017-12-18	08:00:00	6.51	14.82	0.69	4.43	0.5	51	4	0	92.9	11.9	6.4	215.2	0.71	0	0.5
2017-12-18	08:15:00	6.51	14.81	0.69	6.62	3.9	78	3	0	92.9	11.8	6.7	215	1	0	3.9
2017-12-18	08:30:00	6.51	14.81	0.69	8.72	5.6	106	1	0	88.1	11.8	7.9	215.3	0.6	0	5.6
2017-12-18	08:45:00	6.51	14.8	0.69	10.73	6.5	136	1	0	84.6	11.8	9.1	215.3	0.64	0	6.5
2017-12-18	09:00:00	6.51	14.7	0.69	12.64	7	166	1	0	81.7	11.8	10.4	215.3	0.8	0	7
2017-12-18	09:15:00	6.51	14.72	0.68	14.45	7.6	195	1	0	82.9	11.8	11.3	215.1	0.62	0	7.6
2017-12-18	09:30:00	6.51	14.7	0.69	16.13	7.8	223	0	0	82.9	11.8	12.2	215.3	0.33	0	7.8
2017-12-18	09:45:00	6.51	14.7	0.69	17.69	8.2	249	0	0	80.9	11.8	13.4	215.3	0.24	0	8.2
2017-12-18	10:00:00	6.51	14.69	0.69	19.12	8.4	274	0	0	78.8	11.8	14.7	126.8	0.15	0	8.4
2017-12-18	10:15:00	6.51	16.62	0.9	20.41	8.4	296	0	0	78.5	11.8	15.7	119.4	0.14	0	8.4
2017-12-18	10:30:00	6.51	16.54	0.88	21.54	6.5	316	0	0	77.9	11.8	16.6	119.3	0.14	0	6.5
2017-12-18	10:45:00	6.51	16.48	0.86	22.51	3.3	333	0	0	78.6	11.8	17	119.3	0.14	0	3.3
2017-12-18	11:00:00	6.51	16.38	0.85	23.32	3.3	347	0	0	79.2	11.8	17.4	119.7	0.14	0	3.3
2017-12-18	11:15:00	6.51	16.33	0.85	23.96	3.4	358	0	0	79.3	11.9	17.8	119.7	0.14	0	3.4
2017-12-18	11:30:00	6.51	16.27	0.85	24.41	3.4	366	0	0	78.9	11.9	18.2	119.6	0.14	0	3.4
2017-12-18	11:45:00	6.51	16.21	0.86	24.69	3.4	371	0	0	78.5	11.9	18.7	119.7	0.23	0	3.4
2017-12-18	12:00:00	6.51	16.2	0.86	24.78	3.3	373	0	0	78.4	11.9	19.1	119.4	0.14	0	3.3
2017-12-18	12:15:00	6.75	16.19	0.85	24.69	220.1	371	0	0	74.4	12.1	20.3	354.9	0.33	0	220.1
2017-12-18	12:30:00	6.82	16.15	0.85	24.41	264.9	366	0	0	65	12.1	23.4	342.4	0.14	0	264.9
2017-12-18	12:45:00	6.82	16.11	0.86	23.96	233.6	358	0	0	59.3	12.2	25.3	317.1	0.14	0	233.6
2017-12-18	13:00:00	6.82	16.11	0.86	23.32	258.1	347	0	0	56.1	12.3	26.6	315	0.14	0	258.1
2017-12-18	13:15:00	6.82	16.1	0.85	22.51	204.1	333	0	0	54.4	12.4	26.9	314.6	0.14	0	204.1
2017-12-18	13:30:00	6.82	16.09	0.85	21.54	254.6	316	0	0	54.1	12.5	26.9	314.6	0.14	0	254.6
2017-12-18	13:45:00	6.9	16.09	0.86	20.41	190.5	296	0	0	54.3	12.6	27	314.4	0.14	0	190.5
2017-12-18	14:00:00	6.9	16.08	0.86	19.12	155.6	274	0	0	55.1	12.7	25.8	314.4	0.14	0	155.6
2017-12-18	14:15:00	6.9	16.07	0.85	17.69	121.7	249	2	0	55.5	12.9	24.9	314.3	0.14	0	121.7
2017-12-18	14:30:00	6.9	16.07	0.86	16.13	72.7	223	9	0	58.9	13	22.7	314.2	0.23	0	72.7
2017-12-18	14:45:00	6.9	16.03	0.86	14.45	60.9	195	0	0	64.2	13.1	20.2	314.1	0.35	0	60.9
2017-12-18	15:00:00	6.9	16.02	0.84	12.64	37.6	166	0	0	68.6	13.2	17.9	314.3	0.63	0	37.6
2017-12-18	15:15:00	6.9	16.02	0.83	10.73	29.9	136	0	0	72.8	13.3	15.6	314.4	0.14	0	29.9
2017-12-18	15:30:00	6.9	16.02	0.83	6.62	7.8	106	0	0	77.9	13.4	14.2	314.5	0.14	0	7.8
2017-12-18	15:45:00	6.9	16	0.83	4.43	0.2	78	1	0	83.4	13.4	14	314.2	0.14	0	0.2
2017-12-18	16:00:00	6.9	16	0.83	0	0.2	51	2	0	88.4	13.5	14	314.4	0.15	0	0.2
2017-12-18	16:15:00	6.82	15.99	0.83	0	0.2	0	3	0	90.2	13.5	13.9	314.4	0.15	0	0.2
2017-12-18	16:30:00	6.82	15.97	0.83	0	0.2	0	4	0	91.3	13.5	13.6	314.4	0.14	0	0.2
2017-12-18	16:45:00	6.82	15.95	0.83	0	0.3	0	4	0	91.7	13.5	13.4	314.2	0.14	0	0.3
2017-12-18	17:00:00	6.82	15.94	0.83	0	0.2	0	5	0	92.3	13.5	13.1	314.3	0.14	0	0.2
2017-12-18	17:15:00	6.82	15.94	0.83	0	0.3	0	5	0	92.2	13.5	13	314.5	0.15	0	0.3
2017-12-18	17:30:00	6.82	15.94	0.83	0	0.5	0	5	0	92.3	13.5	12.7	314.4	0.14	0	0.5
2017-12-18	17:45:00	6.82	15.93	0.83	0	0.5	0	6	0	92.3	13.5	12.5	314.3	0.14	0	0.5
2017-12-18	18:00:00	6.82	15.93	0.83	0	0.5	0	7	0	93	13.5	12.3	314.4	0.14	0	0.5
2017-12-18	18:15:00	6.75	16.02	0.82	0	0.5	0	6	0	93.6	13.5	12.1	314.5	0.14	0	0.5
2017-12-18	18:30:00	6.75	16.02	0.82	0	0.5	0	7	0	94.1	13.5	11.9	314.2	0.15	0	0.5
2017-12-18	18:45:00	6.75	16.01	0.82	0	0.4	0	7	0	94.4	13.5	11.8	314.4	0.14	0	0.4
2017-12-18	19:00:00	6.75	16.01	0.82	0	0.5	0	8	0	94.9	13.5	11.7	314.4	0.14	0	0.5
2017-12-18	19:15:00	6.75	16	0.82	0	0.4	0	8	0	94.9	13.4	11.6	314.3	0.14	0	0.4
2017-12-18	19:30:00	6.75	16	0.82	0	0.4	0	8	0	94.6	13.4	11.6	314.5	0.14	0	0.4
2017-12-18	19:45:00	6.75	15.98	0.82	0	0.2	0	8	0	94.4	13.4	11.5	314.5	0.14	0	0.2
2017-12-18	20:00:00	6.75	15.97	0.82	0	0.2	0	8	0	94.4	13.4	11.4	314.4	0.15	0	0.2
2017-12-18	20:15:00	6.75	15.96	0.82	0	0.2	0	9	0	94.7	13.4	11.2	314.5	0.14	0	0.2
2017-12-18	20:30:00	6.75	15.96	0.82	0	0.2	0	9	0	94.9	13.4	11.1	314.4	0.14	0	0.2
2017-12-18	20:45:00	6.67	15.95	0.82	0	0.2	0	9	0	95.1	13.3	10.9	314.5	0.14	0	0.2
2017-12-18	21:00:00	6.67	15.94	0.82	0	0.2	0	9	0	95.1	13.3	10.8	314.6	0.14	0	0.2
2017-12-18	21:15:00	6.67	15.94	0.82	0	0.2	0	9	0	95.1	13.3	10.7	314.5	0.14	0	0.2
2017-12-18	21:30:00	6.67	15.93	0.82	0	0.2	0	9	0	95.2	13.3	10.5	314.4	0.14	0	0.2
2017-12-18	21:45:00	6.67	15.93	0.82	0	0.2	0	9	0	95.4	13.2	10.3	314.6	0.14	0	0.2
2017-12-18	22:00:00	6.67	15.93	0.82	0	0.3	0	9	0	95.5	13.2	10.2	314.4	0.14	0	0.3
2017-12-18	22:15:00	6.67	15.92	0.82	0	0.2	0	9	0	95.5	13.2	10	314.4	0.14	0	0.2
2017-12-18	22:30:00	6.67	15.93	0.82	0	0.2	0	9	0	95.6	13.2	9.9	314.6	0.14	0	0.2
2017-12-18	22:45:00	6.67	15.93	0.81	0	0.2	0	9	0	95.5	13.2	9.8	314.5	0.14	0	0.2
2017-12-18	23:00:00	6.67	15.92	0.81	0	0.2	0	9	0	95.5	13.1	9.7	314.5	0.14	0	0.2
2017-12-18	23:15:00	6.59	15.91	0.82	0	0.2	0	9	0	95.5	13.1	9.6	314.5	0.14	0	0.2
2017-12-18	23:30:00	6.59	15.91	0.82	0	0.2	0	9	0	95.6	13.1	9.5	314.5	0.14	0	0.2
2017-12-18	23:45:00	6.59	15.9	0.81	0	0.2	0	9	0	95.8	13.1	9.4	314.5	0.14	0	0.2
2017-12-19	00:00:00	6.59	15.89	0.81	0	0.2	0	9	0	96	13.1	9.3	314.4	0.14	0	0.2
2017-12-19	00:15:00	6.59	15.88	0.81	0	0.2	0	9	0	96.2	13	9.2	314.5	0.14	0	0.2
2017-12-19	00:30:00	6.59	15.86	0.81	0	0.2	0	9	0	96.1	13	9.1	314.4	0.14	0	0.2
2017-12-19	00:45:00	6.59	15.87	0.81	0	0.2	0	9	0	96.2	13	9	314.5	0.14	0	0.2
2017-12-19	01:00:00	6.59	15.86	0.8	0	0.2	0	9	0	96.1	13	8.9	314.4	0.14	0	0.2
2017-12-19	01:15:00	6.59	15.85	0.8	0	0.2	0	9	0	96.2	13	8.8	314.5	0.14	0	0.2
2017-12-19	01:30:00	6.59	15.84	0.8	0	0.2	0	9	0	96.1	12.9	8.7	314.5	0.14	0	0.2
2017-12-19	01:45:00	6.51	15.84	0.8	0	0.2	0	9	0	96.1	12.9	8.6	314.2	0.14	0	0.2
2017-12-19	02:00:00	6.59	15.84	0.8	0	0.2	0	9	0	96.1	12.8	8.5	314.4	0.14	0	0.2
2017-12-19	02:15:00	6.59	15.83	0.8	0	0.2	0	9	0	96.1	12.8	8.4	314.3	0.14	0	0.2
2017-12-19	02:30:00	6.51	15.81	0.8	0	0.2	0	9	0	96.1	12.8	8.2	314.4	0.14	0	0.2
2017-12-19	02:45:00	6.51	15.79	0.8	0	0.2	0	9	0	96.2	12.7	8.1	314.3	0.14	0	0.2
2017-12-19	03:00:00	6.51	15.79	0.8	0	0.2	0	9	0	96.3	12.7	8	314.1	0.14	0	0.2
2017-12-19	03:15:00	6.51	15.79	0.8	0	0.2	0	9	0	96.3	12.7	7.9	314.3	0.14	0	0.2
2017-12-19	03:30:00	6.51	15.78	0.8	0	0.2	0	9	0	96.2	12.7	7.8	314.4	0.14	0	0.2
2017-12-19	03:45:00	6.51	15.78	0.8	0	0.2	0	9	0	96.4	12.7	7.7	314.2	0.14	0	0.2
2017-12-19	04:00:00	6.51	15.77	0.8	0	0.2	0	9	0	96.5	12.6	7.6	314.2	0.14	0	0.2
2017-12-19	04:15:00	6.51	15.77	0.8	0	0.2	0	9	0	96.4	12.6	7.5	314.4	0.14	0	0.2
2017-12-19	04:30:00	6.51	15.77	0.8	0	0.2	0	9	0	96.4	12.6	7.4	314.3	0.14	0	0.2
2017-12-19	04:45:00	6.51	15.77	0.8	0	0.2	0	9	0	96.4	12.5	7.3	314.3	0.14	0	0.2
2017-12-19	05:00:00	6.51	15.76	0.79	0	0.2	0	9	0	96.4	12.5	7.2	314.4	0.14	0	0.2
2017-12-19	05:15:00	6.51	15.75	0.79	0	0.2	0	9	0	96.5	12.5	7.1	314.5	0.14	0	0.2
2017-12-19	05:30:00	6.51	15.74	0.79	0	0.2	0	9	0	96.4	12.5	7	314.4	0.14	0	0.2
2017-12-19	05:45:00	6.51	15.74	0.79	0	0.2	0	9	0	96.5	12.4	6.9	314.4	0.14	0	0.2
2017-12-19	06:00:00	6.51	15.73	0.79	0	0.4	0	9	0	96.6	12.4	6.8	314.3	0.14	0	0.4
2017-12-19	06:15:00	6.51	15.72	0.79	0	0.5	0	9	0	96.6	12.4	6.7	314.4	0.14	0	0.5
2017-12-19	06:30:00	6.51	15.74	0.8	0	0.5	0	9	0	96.7	12.3	6.7	314.5	0.14	0	0.5
2017-12-19	06:45:00	6.43	15.7	0.8	0	0.5	0	9	0	96.7	12.3	6.7	314.4	0.14	0	0.5
2017-12-19	07:00:00	6.43	15.7	0.79	0	0.5	0	9	0	96.7	12.3	6.6	314.4	0.14	0	0.5
2017-12-19	07:15:00	6.43	15.69	0.79	0	0.4	0	9	0	96.6	12.2	6.5	314.5	0.14	0	0.4
2017-12-19	07:30:00	6.43	15.69	0.79	0	0.5	0	9	0	96.7	12.2	6.5	314.3	0.14	0	0.5
2017-12-19	07:45:00	6.43	15.69	0.79	0	0.5	0	9	0	96.8	12.2	6.5	314.6	0.14	0	0.5
2017-12-19	08:00:00	6.43	15.68	0.79	4.41	0.5	50	9	0	97.1	12.2	6.5	314.5	0.14	0	0.5
2017-12-19	08:15:00	6.43	15.68	0.79	6.6	8.9	78	9	0	97.4	12.1	6.7	314.5	0.14	0	8.9
2017-12-19	08:30:00	6.59	15.68	0.79	8.7	92.2	106	2	0	93.5	12.1	7.7	314.4	0.14	0	92.2
2017-12-19	08:45:00	6.59	15.67	0.79	10.71	124.8	136	0	0	83.8	12.1	8.9	314.4	0.14	0	124.8
2017-12-19	09:00:00	6.75	15.66	0.79	12.62	147.9	165	0	0	79.4	12.1	10.7	314.6	0.14	0	147.9
2017-12-19	09:15:00	6.82	15.66	0.79	14.43	186.6	195	0	0	74.1	12.1	12.8	314.5	0.14	0	186.6
2017-12-19	09:30:00	6.9	15.67	0.79	16.11	189	223	0	0	68.5	12.1	15.2	314.5	0.14	0	189
2017-12-19	09:45:00	6.9	15.68	0.78	17.67	235.1	249	0	0	64.9	12.1	16.9	314.3	0.14	0	235.1
2017-12-19	10:00:00	6.9	15.68	0.79	19.1	204	274	0	0	62.4	12.2	18.6	314.5	0.14	0	204
2017-12-19	10:15:00	6.9	15.68	0.79	20.38	231.5	296	0	0	62.2	12.2	20	314.7	0.14	0	231.5
2017-12-19	10:30:00	6.98	15.66	0.79	21.52	231.7	316	2	0	60.2	12.3	21.6	314.5	0.14	0	231.7
2017-12-19	10:45:00	6.98	15.68	0.79	22.49	263.3	333	0	0	56.1	12.4	23.3	314.3	0.14	0	263.3
2017-12-19	11:00:00	6.98	15.68	0.79	23.3	256.2	347	0	0	54.1	12.5	23.9	124	0.14	0	256.2
2017-12-19	11:15:00	6.98	15.7	0.79	23.93	313.6	358	0	0	51.3	12.6	24.9	123	0.14	0	313.6
2017-12-19	11:30:00	7.06	15.71	0.79	24.39	270.3	366	0	0	49.7	12.7	24.1	123.1	0.14	0	270.3
2017-12-19	11:45:00	7.06	15.71	0.79	24.76	323.9	372	0	0	49.9	12.9	24.4	123.1	0.14	0	323.9
2017-12-19	12:00:00	7.06	15.75	0.79	24.39	279.7	366	0	0	48.9	13	25.5	116.6	0.23	0	279.7
2017-12-19	12:15:00	7.06	15.76	0.79	23.93	306.3	358	0	0	48.3	13.2	25.9	52.1	0.43	0	306.3
2017-12-19	12:30:00	7.06	15.77	0.79	23.3	292.5	347	0	0	47.5	13.3	25.8	47.8	0.52	0	292.5
2017-12-19	12:45:00	7.06	15.77	0.79	22.49	245.4	333	0	0	47.4	13.5	25.6	43.9	0.41	0	245.4
2017-12-19	13:00:00	7.06	15.77	0.79	21.52	287.6	316	0	0	46.1	13.6	26.1	40.3	0.71	0	287.6
2017-12-19	13:15:00	7.06	15.77	0.79	20.38	217.3	296	0	0	45.6	13.8	26	38.8	0.34	0	217.3
2017-12-19	13:30:00	7.06	15.78	0.79	19.1	249.3	274	0	0	45.2	14	25.5	37.2	0.43	0	249.3
2017-12-19	13:45:00	7.06	15.8	0.79	17.67	194	249	10	0	46.1	14.1	25	36.4	0.73	0	194
2017-12-19	14:00:00	7.06	15.79	0.78	16.11	186.5	223	4	0	46	14.2	23.9	11.6	0.34	0	186.5
2017-12-19	14:15:00	7.06	15.79	0.79	14.43	147.2	195	0	0	47.3	14.3	23.3	356	0.53	0	147.2
2017-12-19	14:30:00	7.14	15.81	0.78	12.62	136.3	165	3	0	49.7	14.4	22.9	354.2	0.74	0	136.3
2017-12-19	14:45:00	7.14	15.82	0.79	10.71	118	136	10	0	50.6	14.5	22.7	354.2	0.24	0	118
2017-12-19	15:00:00	7.14	15.82	0.78	8.7	99.5	106	3	0	53.5	14.6	21.4	354	0.14	0	99.5
2017-12-19	15:15:00	7.06	15.84	0.79	6.6	43.5	78	0	0	55.8	14.7	20.1	354.1	0.14	0	43.5
2017-12-19	15:30:00	7.06	15.83	0.78	4.41	22.6	50	0	0	62	14.7	17.7	354	0.14	0	22.6
2017-12-19	15:45:00	6.98	15.83	0.79	0	0.2	0	0	0	69.6	14.8	17.1	354	0.14	0	0.2
2017-12-19	16:00:00	7.06	15.83	0.79	0	0.2	0	1	0	77.8	14.8	16.8	354	0.14	0	0.2
2017-12-19	16:15:00	6.98	15.83	0.78	0	0.2	0	1	0	81.7	14.8	16.6	354	0.14	0	0.2
2017-12-19	16:30:00	6.98	15.82	0.79	0	0.2	0	2	0	83.7	14.8	16.2	354.1	0.14	0	0.2
2017-12-19	16:45:00	6.98	15.83	0.79	0	0.3	0	2	0	85.1	14.9	16	354	0.14	0	0.3
2017-12-19	17:00:00	6.98	15.8	0.79	0	0.2	0	3	0	86.4	14.9	15.6	354	0.14	0	0.2
2017-12-19	17:15:00	6.98	15.81	0.78	0	0.2	0	3	0	87.6	14.9	15.3	354	0.14	0	0.2
2017-12-19	17:30:00	6.98	15.82	0.78	0	0.2	0	3	0	88.6	14.8	14.9	354	0.14	0	0.2
2017-12-19	17:45:00	6.9	15.8	0.78	0	0.3	0	4	0	89.1	14.8	14.6	354.1	0.15	0	0.3
2017-12-19	18:00:00	6.9	15.8	0.79	0	0.3	0	4	0	89.6	14.9	14.4	354	0.15	0	0.3
2017-12-19	18:15:00	6.9	15.8	0.78	0	0.2	0	4	0	90.1	14.8	14.1	354	0.15	0	0.2
2017-12-19	18:30:00	6.9	15.78	0.78	0	0.2	0	4	0	90.8	14.8	13.8	354	0.15	0	0.2
2017-12-19	18:45:00	6.9	15.78	0.78	0	0.2	0	5	0	91.1	14.8	13.6	354.1	0.15	0	0.2
2017-12-19	19:00:00	6.9	15.77	0.78	0	0.3	0	5	0	91.3	14.8	13.5	354.1	0.15	0	0.3
2017-12-19	19:15:00	6.9	15.79	0.78	0	0.2	0	5	0	91.4	14.8	13.3	354	0.14	0	0.2
2017-12-19	19:30:00	6.9	15.78	0.78	0	0.2	0	5	0	91.3	14.7	13.1	354	0.14	0	0.2
2017-12-19	19:45:00	6.82	15.79	0.78	0	0.2	0	6	0	91.3	14.7	12.9	354	0.14	0	0.2
2017-12-19	20:00:00	6.82	15.78	0.78	0	0.2	0	6	0	91.3	14.7	12.8	354	0.14	0	0.2
2017-12-19	20:15:00	6.82	15.77	0.78	0	0.2	0	6	0	91.6	14.7	12.5	354	0.14	0	0.2
2017-12-19	20:30:00	6.82	15.77	0.78	0	0.2	0	6	0	91.7	14.6	12.4	354	0.14	0	0.2
2017-12-19	20:45:00	6.82	15.77	0.78	0	0.2	0	6	0	92	14.6	12.3	354	0.14	0	0.2
2017-12-19	21:00:00	6.82	15.77	0.78	0	0.2	0	7	0	92.7	14.6	12.1	354	0.14	0	0.2
2017-12-19	21:15:00	6.82	15.77	0.78	0	0.3	0	7	0	92.6	14.6	12	354	0.15	0	0.3
2017-12-19	21:30:00	6.82	15.77	0.78	0	0.2	0	7	0	92.7	14.5	12	353.9	0.14	0	0.2
2017-12-19	21:45:00	6.75	15.77	0.78	0	0.2	0	7	0	92.8	14.5	11.9	354	0.14	0	0.2
2017-12-19	22:00:00	6.75	15.76	0.78	0	0.2	0	7	0	92.9	14.5	11.8	354	0.14	0	0.2
2017-12-19	22:15:00	6.75	15.76	0.78	0	0.2	0	7	0	93	14.4	11.6	354	0.14	0	0.2
2017-12-19	22:30:00	6.75	15.76	0.78	0	0.2	0	7	0	93.2	14.4	11.5	354	0.15	0	0.2
2017-12-19	22:45:00	6.75	15.75	0.78	0	0.2	0	7	0	93.4	14.4	11.5	354	0.14	0	0.2
2017-12-19	23:00:00	6.75	15.74	0.78	0	0.2	0	8	0	93.7	14.4	11.4	353.9	0.14	0	0.2
2017-12-19	23:15:00	6.75	15.74	0.78	0	0.2	0	8	0	93.9	14.4	11.3	354	0.14	0	0.2
2017-12-19	23:30:00	6.75	15.72	0.78	0	0.2	0	8	0	93.7	14.3	11.3	354	0.14	0	0.2
2017-12-19	23:45:00	6.75	15.72	0.78	0	0.2	0	8	0	93.7	14.3	11.2	354	0.14	0	0.2
2017-12-20	00:00:00	6.75	15.71	0.78	0	0.2	0	8	0	93.7	14.3	11.1	354	0.14	0	0.2
2017-12-20	00:15:00	6.75	15.69	0.78	0	0.2	0	8	0	93.6	14.2	11	354	0.14	0	0.2
2017-12-20	00:30:00	6.75	15.69	0.78	0	0.2	0	8	0	93.7	14.2	10.8	354	0.14	0	0.2
2017-12-20	00:45:00	6.75	15.69	0.78	0	0.3	0	8	0	93.9	14.1	10.6	354	0.14	0	0.3
2017-12-20	01:00:00	6.67	15.69	0.78	0	0.2	0	8	0	93.9	14.1	10.5	354	0.14	0	0.2
2017-12-20	01:15:00	6.67	15.69	0.78	0	0.2	0	8	0	93.9	14.1	10.4	354	0.14	0	0.2
2017-12-20	01:30:00	6.67	15.69	0.78	0	0.2	0	8	0	93.8	14.1	10.3	354	0.14	0	0.2
2017-12-20	01:45:00	6.67	15.68	0.78	0	0.3	0	8	0	94	14.1	10.2	354	0.14	0	0.3
2017-12-20	02:00:00	6.67	15.69	0.77	0	0.2	0	8	0	94.1	14	10.1	354	0.14	0	0.2
2017-12-20	02:15:00	6.67	15.68	0.78	0	0.2	0	8	0	94.3	14	10	354	0.14	0	0.2
2017-12-20	02:30:00	6.67	15.67	0.78	0	0.2	0	8	0	94.2	13.9	9.9	353.9	0.14	0	0.2
2017-12-20	02:45:00	6.67	15.67	0.78	0	0.2	0	8	0	94.3	13.9	9.8	354	0.14	0	0.2
2017-12-20	03:00:00	6.67	15.66	0.78	0	0.2	0	8	0	94.4	13.9	9.7	353.9	0.14	0	0.2
2017-12-20	03:15:00	6.67	15.66	0.78	0	0.2	0	8	0	94.6	13.9	9.5	354	0.14	0	0.2
2017-12-20	03:30:00	6.67	15.66	0.78	0	0.2	0	8	0	94.8	13.8	9.4	354.2	0.14	0	0.2
2017-12-20	03:45:00	6.67	15.64	0.78	0	0.2	0	8	0	94.9	13.8	9.3	354.2	0.14	0	0.2
2017-12-20	04:00:00	6.67	15.62	0.77	0	0.2	0	8	0	94.8	13.7	9.2	354	0.14	0	0.2
2017-12-20	04:15:00	6.59	15.62	0.77	0	0.2	0	8	0	94.9	13.7	9.1	354	0.14	0	0.2
2017-12-20	04:30:00	6.59	15.61	0.77	0	0.2	0	8	0	95	13.7	9.1	354	0.14	0	0.2
2017-12-20	04:45:00	6.59	15.62	0.78	0	0.3	0	8	0	95.1	13.6	9	354	0.14	0	0.3
2017-12-20	05:00:00	6.59	15.61	0.78	0	0.2	0	8	0	95.1	13.6	9	354	0.14	0	0.2
2017-12-20	05:15:00	6.59	15.61	0.77	0	0.2	0	9	0	95.3	13.5	8.9	354	0.14	0	0.2
2017-12-20	05:30:00	6.59	15.61	0.77	0	0.2	0	9	0	95.5	13.5	8.9	354	0.14	0	0.2
2017-12-20	05:45:00	6.59	15.61	0.78	0	0.2	0	9	0	95.3	13.5	8.8	354	0.14	0	0.2
2017-12-20	06:00:00	6.59	15.6	0.77	0	0.2	0	9	0	95.2	13.5	8.7	353.9	0.14	0	0.2
2017-12-20	06:15:00	6.59	15.6	0.77	0	0.2	0	9	0	95.3	13.5	8.6	354	0.14	0	0.2
2017-12-20	06:30:00	6.59	15.6	0.77	0	0.2	0	9	0	95.5	13.4	8.5	353.9	0.14	0	0.2
2017-12-20	06:45:00	6.59	15.59	0.77	0	0.3	0	9	0	95.6	13.4	8.4	354	0.14	0	0.3
2017-12-20	07:00:00	6.59	15.59	0.77	0	0.2	0	9	0	95.5	13.4	8.4	354	0.14	0	0.2
2017-12-20	07:15:00	6.59	15.59	0.77	0	0.2	0	9	0	95.5	13.3	8.3	354.1	0.14	0	0.2
2017-12-20	07:30:00	6.59	15.59	0.77	0	0.2	0	9	0	95.5	13.3	8.2	354	0.14	0	0.2
2017-12-20	07:45:00	6.51	15.57	0.77	0	0.2	0	9	0	95.7	13.3	8.2	354	0.14	0	0.2
2017-12-20	08:00:00	6.51	15.57	0.77	4.4	0.2	50	9	0	96	13.2	8.2	354	0.14	0	0.2
2017-12-20	08:15:00	6.51	15.56	0.78	6.59	0.2	77	9	0	96.2	13.2	8.2	353.9	0.14	0	0.2
2017-12-20	08:30:00	6.51	15.55	0.77	8.69	0.2	106	9	0	96.8	13.2	8.3	353.9	0.14	0	0.2
2017-12-20	08:45:00	6.51	15.55	0.77	10.7	0.2	135	9	0	97.5	13.1	8.6	354	0.14	0	0.2
2017-12-20	09:00:00	6.59	15.53	0.77	12.61	35.7	165	9	0	97.9	13.1	9	354	0.14	0	35.7
2017-12-20	09:15:00	6.59	15.53	0.77	14.41	145.4	194	1	0	88	13.1	10.9	353.9	0.15	0	145.4
2017-12-20	09:30:00	6.67	15.52	0.77	16.1	168.6	222	0	0	77.5	13.1	13.4	354.1	0.14	0	168.6
2017-12-20	09:45:00	6.67	15.53	0.77	17.66	205.4	249	0	0	70.8	13.1	15.8	353.7	0.14	0	205.4
2017-12-20	10:00:00	6.75	15.53	0.77	19.08	184.3	273	0	0	66.8	13.1	17.8	353.9	0.14	0	184.3
2017-12-20	10:15:00	6.75	15.52	0.77	20.37	218.2	296	0	0	63.4	13.1	19.7	353.9	0.14	0	218.2
2017-12-20	10:30:00	6.75	15.52	0.77	21.5	213.7	315	0	0	60.1	13.2	21.6	343.1	0.14	0	213.7
2017-12-20	10:45:00	6.82	15.55	0.76	22.47	234.5	332	0	0	56.8	13.3	23	185.4	0.25	0	234.5
2017-12-20	11:00:00	6.82	15.56	0.77	23.28	233.7	347	0	0	54.9	13.4	23.9	181.9	0.53	0	233.7
2017-12-20	11:15:00	6.82	15.55	0.77	23.92	280.7	358	0	0	53	13.4	25	263.7	1.08	0	280.7
2017-12-20	11:30:00	6.9	15.56	0.77	24.37	246.5	366	0	0	50.1	13.5	26.1	117.3	0.53	0	246.5
2017-12-20	11:45:00	6.9	15.59	0.77	24.65	288.1	370	0	0	50.1	13.7	26.1	99	0.45	0	288.1
2017-12-20	12:00:00	6.9	15.6	0.77	24.74	268.6	372	0	0	48.7	13.9	26.7	234.7	0.33	0	268.6
2017-12-20	12:15:00	6.9	15.6	0.77	24.65	269.2	370	0	0	47.5	14	26.2	231.6	0.14	0	269.2
2017-12-20	12:30:00	6.98	15.61	0.77	24.37	251.8	366	1	0	46.5	14.1	25.9	220.3	0.42	0	251.8
2017-12-20	12:45:00	6.98	15.61	0.77	23.92	191.6	358	0	0	46.1	14.3	24.5	95.3	0.42	0	191.6
2017-12-20	13:00:00	6.98	15.62	0.77	23.28	203.6	347	0	0	48.7	14.4	23.8	38.9	0.35	0	203.6
2017-12-20	13:15:00	6.98	15.63	0.77	22.47	172.3	332	0	0	48.2	14.6	23.6	111.8	0.91	0	172.3
2017-12-20	13:30:00	7.06	15.64	0.77	21.5	182.5	315	0	0	49.5	14.7	22.9	103.4	0.61	0	182.5
2017-12-20	13:45:00	7.06	15.64	0.77	20.37	167.7	296	0	0	49.6	14.8	22.7	151.6	0.51	0	167.7
2017-12-20	14:00:00	7.06	15.66	0.77	19.08	172.9	273	0	0	49	14.9	22.8	111.4	0.53	0	172.9
2017-12-20	14:15:00	7.06	15.67	0.77	17.66	140.7	249	0	0	48.8	15	22.7	118	1.02	0	140.7
2017-12-20	14:30:00	7.06	15.66	0.77	16.1	126.2	222	0	0	49.3	15.1	22.6	120.4	0.74	0	126.2
2017-12-20	14:45:00	7.06	15.68	0.77	14.41	108.2	194	0	0	51.1	15.1	22.2	120.7	0.62	0	108.2
2017-12-20	15:00:00	7.14	15.66	0.77	12.61	88.4	165	0	0	54.1	15.2	21.8	120.4	0.23	0	88.4
2017-12-20	15:15:00	7.06	15.67	0.77	10.7	71.7	135	0	0	55.3	15.2	21.4	120.4	0.14	0	71.7
2017-12-20	15:30:00	7.06	15.68	0.77	8.69	27.9	106	0	0	59.9	15.3	20.1	120.6	0.14	0	27.9
2017-12-20	15:45:00	7.06	15.68	0.76	6.59	0.3	77	0	0	67	15.4	19.3	120.4	0.14	0	0.3
2017-12-20	16:00:00	7.06	15.68	0.77	4.4	0.2	50	0	0	74.3	15.4	18.7	120.5	0.14	0	0.2
2017-12-20	16:15:00	6.98	15.68	0.77	0	0.2	0	1	0	79.2	15.4	17.9	120.5	0.14	0	0.2
2017-12-20	16:30:00	6.98	15.68	0.76	0	0.2	0	1	0	82.4	15.4	17.4	120.2	0.14	0	0.2
2017-12-20	16:45:00	6.98	15.68	0.77	0	0.2	0	2	0	84.1	15.5	17	120.1	0.14	0	0.2
2017-12-20	17:00:00	6.98	15.68	0.77	0	0.3	0	2	0	85.8	15.5	16.5	120.3	0.14	0	0.3
2017-12-20	17:15:00	6.98	15.68	0.77	0	0.2	0	3	0	87	15.5	16	120.1	0.14	0	0.2
2017-12-20	17:30:00	6.98	15.68	0.77	0	0.2	0	3	0	87.7	15.5	15.6	120.3	0.14	0	0.2
2017-12-20	17:45:00	6.9	15.67	0.76	0	0.2	0	3	0	88.2	15.5	15.3	120.2	0.14	0	0.2
2017-12-20	18:00:00	6.9	15.68	0.77	0	0.2	0	3	0	89	15.5	15	120.4	0.14	0	0.2
2017-12-20	18:15:00	6.9	15.65	0.77	0	0.2	0	4	0	89.7	15.4	14.7	120.7	0.14	0	0.2
2017-12-20	18:30:00	6.9	15.66	0.77	0	0.3	0	4	0	90	15.4	14.4	120.6	0.15	0	0.3
2017-12-20	18:45:00	6.9	15.67	0.77	0	0.2	0	4	0	90.2	15.4	14.2	120.6	0.15	0	0.2
2017-12-20	19:00:00	6.9	15.67	0.77	0	0.2	0	4	0	90.5	15.4	14	120.7	0.14	0	0.2
2017-12-20	19:15:00	6.9	15.65	0.77	0	0.2	0	4	0	90.5	15.4	13.8	120.4	0.14	0	0.2
2017-12-20	19:30:00	6.9	15.65	0.77	0	0.2	0	5	0	90.8	15.3	13.6	120.5	0.15	0	0.2
2017-12-20	19:45:00	6.82	15.64	0.77	0	0.2	0	5	0	91	15.3	13.5	120.6	0.15	0	0.2
2017-12-20	20:00:00	6.82	15.63	0.77	0	0.2	0	5	0	91.2	15.3	13.3	120.4	0.15	0	0.2
2017-12-20	20:15:00	6.82	15.61	0.77	0	0.2	0	5	0	91.3	15.2	13.1	120.7	0.14	0	0.2
2017-12-20	20:30:00	6.82	15.6	0.77	0	0.3	0	5	0	91.3	15.2	13	120.8	0.15	0	0.3
2017-12-20	20:45:00	6.82	15.6	0.77	0	0.2	0	5	0	91.4	15.2	12.8	120.7	0.14	0	0.2
2017-12-20	21:00:00	6.82	15.6	0.76	0	0.2	0	6	0	91.8	15.2	12.7	120.5	0.14	0	0.2
2017-12-20	21:15:00	6.82	15.6	0.77	0	0.2	0	6	0	92	15.2	12.5	120.5	0.14	0	0.2
2017-12-20	21:30:00	6.82	15.6	0.77	0	0.2	0	6	0	92.2	15.1	12.4	120.5	0.14	0	0.2
2017-12-20	21:45:00	6.82	15.6	0.77	0	0.2	0	6	0	92.1	15.1	12.3	120.5	0.14	0	0.2
2017-12-20	22:00:00	6.82	15.6	0.77	0	0.2	0	6	0	92.2	15.1	12.2	120.6	0.14	0	0.2
2017-12-20	22:15:00	6.82	15.6	0.76	0	0.3	0	6	0	92.4	15.1	12.1	120.4	0.14	0	0.3
2017-12-20	22:30:00	6.75	15.59	0.76	0	0.2	0	6	0	92.6	15	12	120.6	0.14	0	0.2
2017-12-20	22:45:00	6.75	15.58	0.77	0	0.2	0	6	0	92.6	15	11.9	120.4	0.14	0	0.2
2017-12-20	23:00:00	6.75	15.6	0.76	0	0.2	0	6	0	92.7	15	11.7	120.7	0.15	0	0.2
2017-12-20	23:15:00	6.75	15.59	0.77	0	0.2	0	7	0	92.9	14.9	11.6	120.5	0.14	0	0.2
2017-12-20	23:30:00	6.75	15.58	0.76	0	0.2	0	7	0	93.1	14.9	11.5	120.5	0.14	0	0.2
2017-12-20	23:45:00	6.75	15.58	0.77	0	0.2	0	7	0	93.3	14.8	11.4	120.8	0.14	0	0.2
2017-12-21	00:00:00	6.75	15.56	0.77	0	0.2	0	7	0	93.3	14.8	11.3	120.7	0.15	0	0.2
2017-12-21	00:15:00	6.75	15.56	0.77	0	0.2	0	7	0	93.3	14.8	11.2	120.8	0.14	0	0.2
2017-12-21	00:30:00	6.75	15.55	0.77	0	0.2	0	7	0	93.3	14.8	11.1	120.4	0.14	0	0.2
2017-12-21	00:45:00	6.75	15.55	0.76	0	0.2	0	7	0	93.3	14.7	11	120.7	0.14	0	0.2
2017-12-21	01:00:00	6.75	15.55	0.76	0	0.2	0	7	0	93.7	14.7	10.9	120.6	0.14	0	0.2
2017-12-21	01:15:00	6.67	15.53	0.76	0	0.3	0	7	0	93.8	14.7	10.8	120.5	0.14	0	0.3
2017-12-21	01:30:00	6.67	15.53	0.76	0	0.2	0	7	0	93.8	14.7	10.7	120.7	0.14	0	0.2
2017-12-21	01:45:00	6.67	15.53	0.76	0	0.2	0	7	0	93.8	14.6	10.6	120.5	0.14	0	0.2
2017-12-21	02:00:00	6.67	15.52	0.76	0	0.2	0	7	0	93.9	14.6	10.5	120.6	0.14	0	0.2
2017-12-21	02:15:00	6.67	15.52	0.76	0	0.2	0	7	0	94.4	14.6	10.4	120.8	0.14	0	0.2
2017-12-21	02:30:00	6.67	15.52	0.76	0	0.2	0	7	0	94.4	14.5	10.4	120.4	0.14	0	0.2
2017-12-21	02:45:00	6.67	15.52	0.76	0	0.2	0	8	0	94.3	14.4	10.3	120.6	0.14	0	0.2
2017-12-21	03:00:00	6.67	15.52	0.76	0	0.3	0	8	0	94.4	14.4	10.2	120.8	0.14	0	0.3
2017-12-21	03:15:00	6.67	15.49	0.76	0	0.2	0	8	0	94.6	14.4	10.1	120.3	0.14	0	0.2
2017-12-21	03:30:00	6.67	15.49	0.76	0	0.2	0	8	0	94.5	14.4	10	120.4	0.14	0	0.2
2017-12-21	03:45:00	6.67	15.48	0.76	0	0.2	0	8	0	94.6	14.4	10	120.5	0.14	0	0.2
2017-12-21	04:00:00	6.67	15.48	0.76	0	0.2	0	8	0	94.6	14.3	9.9	120.3	0.14	0	0.2
2017-12-21	04:15:00	6.67	15.49	0.76	0	0.2	0	8	0	94.5	14.3	9.8	120.6	0.14	0	0.2
2017-12-21	04:30:00	6.59	15.48	0.76	0	0.2	0	8	0	94.6	14.3	9.7	120.5	0.14	0	0.2
2017-12-21	04:45:00	6.59	15.47	0.76	0	0.2	0	8	0	94.9	14.3	9.7	120.8	0.14	0	0.2
2017-12-21	05:00:00	6.59	15.46	0.76	0	0.2	0	8	0	95.1	14.2	9.6	120.6	0.14	0	0.2
2017-12-21	05:15:00	6.59	15.46	0.76	0	0.2	0	8	0	95.1	14.2	9.6	120.6	0.14	0	0.2
2017-12-21	05:30:00	6.59	15.46	0.77	0	0.2	0	8	0	95.1	14.2	9.5	120.4	0.14	0	0.2
2017-12-21	05:45:00	6.59	15.45	0.76	0	0.2	0	8	0	95	14.1	9.4	120.5	0.14	0	0.2
2017-12-21	06:00:00	6.59	15.45	0.76	0	0.2	0	8	0	95.2	14.1	9.4	120.3	0.14	0	0.2
2017-12-21	06:15:00	6.59	15.44	0.76	0	0.2	0	8	0	95.3	14.1	9.3	120.6	0.14	0	0.2
2017-12-21	06:30:00	6.59	15.44	0.76	0	0.2	0	8	0	95.3	14	9.3	120.2	0.14	0	0.2
2017-12-21	06:45:00	6.59	15.43	0.76	0	0.2	0	8	0	95.3	14	9.2	120.3	0.14	0	0.2
2017-12-21	07:00:00	6.59	15.43	0.76	0	0.2	0	8	0	95.4	14	9.2	120.3	0.14	0	0.2
2017-12-21	07:15:00	6.59	15.44	0.76	0	0.2	0	8	0	95.3	13.9	9.1	120.4	0.14	0	0.2
2017-12-21	07:30:00	6.59	15.44	0.76	0	0.2	0	8	0	95.5	13.9	9.1	120.1	0.14	0	0.2
2017-12-21	07:45:00	6.59	15.42	0.76	0	0.3	0	8	0	95.6	13.9	9	120.2	0.14	0	0.3
2017-12-21	08:00:00	6.51	15.41	0.76	4.39	0.2	50	8	0	95.9	13.9	9	120.1	0.14	0	0.2
2017-12-21	08:15:00	6.51	15.41	0.76	6.58	0.2	77	8	0	96.5	13.8	9.1	120.1	0.14	0	0.2
2017-12-21	08:30:00	6.51	15.4	0.76	8.68	0.2	106	9	0	97	13.8	9.3	120.5	0.14	0	0.2
2017-12-21	08:45:00	6.59	15.42	0.76	10.69	25.8	135	8	0	97.5	13.7	9.7	120	0.14	0	25.8
2017-12-21	09:00:00	6.67	15.41	0.76	12.6	130.3	165	1	0	88.5	13.7	11.6	120.4	0.14	0	130.3
2017-12-21	09:15:00	6.67	15.41	0.76	14.4	155.6	194	0	0	78.4	13.7	14.1	120.3	0.14	0	155.6
2017-12-21	09:30:00	6.75	15.42	0.76	16.09	174.2	222	0	0	71.8	13.7	16.5	120.7	0.14	0	174.2
2017-12-21	09:45:00	6.75	15.39	0.76	17.65	217.2	249	0	0	67.1	13.7	18.7	120.5	0.14	0	217.2
2017-12-21	10:00:00	6.75	15.42	0.76	19.08	195.6	273	0	0	63	13.7	20.9	120.7	0.14	0	195.6
2017-12-21	10:15:00	6.82	15.43	0.76	20.36	223.1	296	0	0	60.4	13.8	22.7	120.8	0.32	0	223.1
2017-12-21	10:30:00	6.82	15.44	0.75	21.49	211.1	315	0	0	56.9	13.9	24.5	120.4	0.53	0	211.1
2017-12-21	10:45:00	6.82	15.44	0.76	22.47	253	332	0	0	53	14	25.8	120.7	0.42	0	253
2017-12-21	11:00:00	6.9	15.44	0.76	23.27	252.4	346	0	0	48.5	14.1	25.9	123.5	0.14	0	252.4
2017-12-21	11:15:00	6.9	15.44	0.76	23.91	305.6	358	0	0	46.7	14.2	26	123.6	0.14	0	305.6
2017-12-21	11:30:00	6.9	15.45	0.76	24.37	259.8	366	0	0	44.6	14.3	26.5	123.4	0.23	0	259.8
2017-12-21	11:45:00	6.9	15.46	0.75	24.64	312.5	370	0	0	44.5	14.4	26.5	123.3	0.14	0	312.5
2017-12-21	12:00:00	6.9	15.46	0.76	24.73	270.1	372	0	0	42.7	14.6	26.6	123.3	0.14	0	270.1
2017-12-21	12:15:00	6.98	15.48	0.76	24.64	276.4	370	0	0	42.2	14.8	26.5	122.1	0.14	0	276.4
2017-12-21	12:30:00	6.98	15.49	0.76	24.37	271.2	366	0	0	41.5	14.9	26.5	122.2	0.14	0	271.2
2017-12-21	12:45:00	6.98	15.52	0.76	23.91	216.2	358	0	0	41.1	15	25.8	122.3	0.14	0	216.2
2017-12-21	13:00:00	7.06	15.52	0.76	23.27	234.5	346	0	0	40.7	15.2	25.6	122.5	0.14	0	234.5
2017-12-21	13:15:00	7.06	15.52	0.75	22.47	187.3	332	0	0	41.9	15.3	25.9	122.3	0.14	0	187.3
2017-12-21	13:30:00	7.06	15.53	0.75	21.49	207.4	315	0	0	42.2	15.4	26.2	122.5	0.14	0	207.4
2017-12-21	13:45:00	7.06	15.53	0.76	20.36	169.9	296	0	0	41.6	15.5	25.9	67.7	0.14	0	169.9
2017-12-21	14:00:00	7.06	15.54	0.75	19.08	158.2	273	0	0	42.7	15.7	25.2	66.2	0.14	0	158.2
2017-12-21	14:15:00	7.06	15.53	0.75	17.65	125.4	249	0	0	45.1	15.7	24.4	66.5	0.14	0	125.4
2017-12-21	14:30:00	7.06	15.54	0.76	16.09	112.9	222	0	0	49.1	15.8	23.8	66.4	0.14	0	112.9
2017-12-21	14:45:00	7.06	15.54	0.75	14.4	94.9	194	0	0	51.7	15.9	23.8	66.5	0.14	0	94.9
2017-12-21	15:00:00	7.06	15.58	0.76	12.6	73.2	165	0	0	54.8	16	23.2	66.7	0.23	0	73.2
2017-12-21	15:15:00	7.06	15.55	0.76	10.69	55.7	135	0	0	57.7	16	22.3	66.6	0.23	0	55.7
2017-12-21	15:30:00	7.06	15.58	0.75	8.68	15.6	106	0	0	62.3	16.1	21.1	66.5	0.41	0	15.6
2017-12-21	15:45:00	7.06	15.59	0.75	6.58	0.2	77	0	0	67.6	16.1	20.2	66.5	0.65	0	0.2
2017-12-21	16:00:00	6.98	15.6	0.76	4.39	0.2	50	0	0	73.4	16.2	19.7	66.6	0.23	0	0.2
2017-12-21	16:15:00	6.98	15.6	0.76	0	0.3	0	1	0	78.8	16.2	19.1	66.3	0.23	0	0.3
2017-12-21	16:30:00	6.98	15.59	0.75	0	0.3	0	1	0	81.6	16.2	18.6	66.6	0.33	0	0.3
2017-12-21	16:45:00	6.98	15.59	0.76	0	0.2	0	2	0	83.3	16.2	18.2	66.4	0.35	0	0.2
2017-12-21	17:00:00	6.98	15.59	0.75	0	0.3	0	2	0	84.2	16.3	17.9	66.3	0.14	0	0.3
2017-12-21	17:15:00	6.9	15.58	0.76	0	0.2	0	2	0	85.3	16.2	17.5	66.4	0.14	0	0.2
2017-12-21	17:30:00	6.9	15.58	0.76	0	0.2	0	3	0	86.4	16.2	17.2	66.1	0.14	0	0.2
2017-12-21	17:45:00	6.9	15.58	0.75	0	0.2	0	3	0	87.1	16.2	16.8	66.3	0.14	0	0.2
2017-12-21	18:00:00	6.9	15.59	0.76	0	0.3	0	3	0	88.2	16.2	16.5	66.3	0.14	0	0.3
2017-12-21	18:15:00	6.9	15.54	0.76	0	0.2	0	3	0	88.9	16.2	16.2	66.3	0.14	0	0.2
2017-12-21	18:30:00	6.9	15.54	0.76	0	0.2	0	4	0	89.3	16.2	15.9	66.4	0.14	0	0.2
2017-12-21	18:45:00	6.9	15.53	0.75	0	0.2	0	4	0	89.7	16.2	15.7	66.3	0.14	0	0.2
2017-12-21	19:00:00	6.9	15.54	0.75	0	0.3	0	4	0	90	16.2	15.5	66.2	0.15	0	0.3
2017-12-21	19:15:00	6.9	15.54	0.75	0	0.2	0	4	0	90.1	16.2	15.3	66.4	0.14	0	0.2
2017-12-21	19:30:00	6.9	15.55	0.75	0	0.2	0	4	0	90.5	16.1	15.1	66.1	0.14	0	0.2
[truncated: 978 more rows]
