# Supplementary material for: Estimation of Solar Radiation for Tomato Water Requirement Calculation in Chinese-Style Solar Greenhouses Based on Least Mean Squares Filter
Source: Sensors (Basel). 2019 Dec 25;20(1):155. doi: 10.3390/s20010155 (PMC6983187; doi:10.3390/s20010155)
Supplement: Supplementary file 1 [file sensors-20-00155-s001.zip › values_out_12.xlsx]

## Sheet: Sheet1
Date	Time	Battery Voltage (V)	SOIL MOISTURE (vol%)	Soil Salinity (dS/m)	PAR1 (祄ol/(m瞫))	Pyranometer (W/m?	Internal Temperature (癈)	Leaf Wetness (U)	Precipitation (mm)	Relative Humidity (% RH)	Soil Temp (癈)	Temperature (癈)	Wind Direction (?	Wind Speed (km/h)
2017-12-01	00:00:00	6.82	6.3	0.04	0	0.2	-14.7	0	0	55.1	-0.8	-13.5	123.6	4.9
2017-12-01	00:15:00	6.82	6.3	0.04	0	0.2	-13.1	0	0	54.1	-0.8	-13.3	85.8	4.66
2017-12-01	00:30:00	6.75	6.3	0.04	0	0.2	-13.1	0	0	52.1	-0.8	-13.3	116.7	3.9
2017-12-01	00:45:00	6.75	6.29	0.04	0	0.2	-14.7	0	0	53.6	-0.8	-13.7	82.7	3.04
2017-12-01	01:00:00	6.75	6.28	0.04	0	0.2	-14.7	0	0	55.1	-0.8	-13.9	116.8	3.32
2017-12-01	01:15:00	6.75	6.28	0.04	0	0.2	-14.7	0	0	56.7	-0.8	-14.1	75.4	3.04
2017-12-01	01:30:00	6.75	6.26	0.04	0	0.2	-14.7	0	0	58	-0.8	-14.1	105.4	3.5
2017-12-01	01:45:00	6.67	6.24	0.04	0	0.2	-14.7	0	0	57.9	-0.8	-14.2	216.1	1.94
2017-12-01	02:00:00	6.67	6.23	0.04	0	0.2	-14.7	0	0	59.4	-0.8	-14.8	91.3	0.08
2017-12-01	02:15:00	6.67	6.23	0.04	0	0.2	-16.2	0	0	61.2	-0.9	-15	96.3	0.08
2017-12-01	02:30:00	6.67	6.23	0.05	0	0.2	-16.2	0	0	62.9	-0.9	-15.3	51.4	0.08
2017-12-01	02:45:00	6.67	6.22	0.04	0	0.2	-16.2	0	0	63.7	-0.9	-15.4	100	0.19
2017-12-01	03:00:00	6.67	6.21	0.04	0	0.2	-16.2	0	0	64	-0.9	-15	69	1.2
2017-12-01	03:15:00	6.67	6.21	0.04	0	0.2	-16.2	0	0	63.8	-0.9	-15.1	94.6	0.22
2017-12-01	03:30:00	6.67	6.19	0.04	0	0.2	-16.2	0	0	64.7	-0.9	-14.9	96.3	1.5
2017-12-01	03:45:00	6.59	6.17	0.04	0	0.2	-14.7	0	0	65	-1	-14.3	350.3	1.62
2017-12-01	04:00:00	6.67	6.17	0.04	0	0.2	-16.2	0	0	65.4	-1	-14.7	99.4	0.7
2017-12-01	04:15:00	6.59	6.17	0.04	0	0.2	-14.7	0	0	67.2	-1	-14.9	97.1	0.82
2017-12-01	04:30:00	6.59	6.17	0.04	0	0.2	-14.7	0	0	68.9	-1	-14.5	53.2	1.44
2017-12-01	04:45:00	6.59	6.16	0.04	0	0.2	-14.7	0	0	68.8	-1	-14.9	67.5	0.68
2017-12-01	05:00:00	6.59	6.14	0.04	0	0.2	-16.2	0	0	70.4	-1	-14.9	35.9	0.24
2017-12-01	05:15:00	6.59	6.14	0.03	0	0.2	-16.2	0	0	71.5	-1.1	-15.3	356.7	0.48
2017-12-01	05:30:00	6.59	6.12	0.04	0	0.2	-16.2	0	0	71.8	-1.1	-15.1	11.9	0.37
2017-12-01	05:45:00	6.59	6.11	0.04	0	0.2	-16.2	0	0	70.3	-1	-15.3	37.4	0.47
2017-12-01	06:00:00	6.59	6.11	0.04	0	0.2	-16.2	0	0	71.1	-1.1	-15.4	112.9	0.91
2017-12-01	06:15:00	6.59	6.1	0.04	0	0.2	-16.2	0	0	71.1	-1.1	-15.7	122	0.53
2017-12-01	06:30:00	6.51	6.1	0.04	0	0.3	-16.2	0	0	72	-1.2	-16	24.6	0.07
2017-12-01	06:45:00	6.51	6.1	0.04	1	1.3	-16.2	0	0	72.7	-1.2	-16	107.9	0.6
2017-12-01	07:00:00	6.51	6.1	0.04	7	4.9	-16.2	0	0	72.2	-1.2	-16	74.6	0.08
2017-12-01	07:15:00	6.51	6.09	0.04	22	13	-16.2	0	0	71.7	-1.3	-15.4	56.4	0.57
2017-12-01	07:30:00	6.59	6.09	0.04	43	30	-14.7	0	0	70.5	-1.3	-15.3	104.9	0.77
2017-12-01	07:45:00	6.67	6.07	0.04	74	66.7	-11.5	0	0	70.7	-1.3	-14.4	134.5	2.41
2017-12-01	08:00:00	6.75	6.05	0.04	106	116.5	-10	0	0	68.1	-1.3	-13.2	113	2.96
2017-12-01	08:15:00	6.82	6.05	0.04	148	97	-6.8	0	0	66.5	-1.3	-12.9	24	2.27
2017-12-01	08:30:00	6.98	6.04	0.04	227	185.4	-5.3	0	0	66.2	-1.3	-12.3	106.3	2.85
2017-12-01	08:45:00	7.06	6.04	0.04	285	212.6	-3.7	0	0	63.4	-1.3	-11.1	148.3	4.04
2017-12-01	09:00:00	7.14	6.03	0.04	341	253.5	-2.1	0	0	60.4	-1.3	-10.3	212.7	3.43
2017-12-01	09:15:00	7.22	6.03	0.04	387	282.3	-2.1	0	0	58	-1.3	-9.2	229.5	5.04
2017-12-01	09:30:00	7.29	6.03	0.04	425	308.5	-0.5	0	0	56.5	-1.3	-8.6	212.1	4.72
2017-12-01	09:45:00	7.37	6.02	0.04	450	327	-0.5	0	0	53.4	-1.3	-7.6	132.7	4.12
2017-12-01	10:00:00	7.45	6	0.04	422	351.1	1	0	0	51.2	-1.4	-7	205.5	5.68
2017-12-01	10:15:00	7.45	6	0.04	512	364.1	1	0	0	49.3	-1.4	-6.1	188.3	4.17
2017-12-01	10:30:00	7.45	5.99	0.04	557	391	2.6	0	0	48.2	-1.4	-5.8	221.7	4.66
2017-12-01	10:45:00	7.45	5.98	0.03	604	417.1	2.6	0	0	45.3	-1.4	-5	197.2	6.68
2017-12-01	11:00:00	7.45	5.98	0.04	629	360.2	2.6	0	0	42.8	-1.4	-4.9	169.6	6.72
2017-12-01	11:15:00	7.45	5.97	0.04	643	438.1	4.2	0	0	41	-1.4	-4.2	190.8	6.58
2017-12-01	11:30:00	7.45	5.97	0.04	630	431.2	4.2	0	0	40.4	-1.4	-3.8	198.9	5.46
2017-12-01	11:45:00	7.45	5.97	0.04	637	432.3	4.2	0	0	38.9	-1.4	-3.5	184.8	4.85
2017-12-01	12:00:00	7.45	5.97	0.03	635	428.6	4.2	0	0	36.7	-1.4	-3.2	205.4	6.56
2017-12-01	12:15:00	7.45	5.97	0.03	611	413.6	4.2	0	0	35.7	-1.4	-2.6	242.9	5.39
2017-12-01	12:30:00	7.45	5.97	0.04	611	408.5	4.2	0	0	34.2	-1.3	-2.4	243	8.56
2017-12-01	12:45:00	7.45	5.97	0.03	616	405.2	4.2	0	0	32.7	-1.3	-1.9	206.9	6.4
2017-12-01	13:00:00	7.45	5.97	0.03	582	381.9	4.2	0	0	31.8	-1.3	-1.8	239.8	8.43
2017-12-01	13:15:00	7.45	5.97	0.04	557	362.3	4.2	0	0	31.5	-1.3	-1.7	222	7.9
2017-12-01	13:30:00	7.45	5.97	0.04	546	347.7	5.7	0	0	30.6	-1.3	-1.4	243.9	7.58
2017-12-01	13:45:00	7.45	5.97	0.04	519	326.1	5.7	0	0	29.8	-1.3	-1.3	225	9.64
2017-12-01	14:00:00	7.45	5.97	0.03	472	295.4	5.7	0	0	29.4	-1.3	-1	233	6.81
2017-12-01	14:15:00	7.45	5.97	0.04	422	263.5	5.7	0	0	29.4	-1.2	-0.8	224.5	7.28
2017-12-01	14:30:00	7.45	5.97	0.04	370	231.8	4.2	0	0	29.5	-1.2	-1.3	248.1	9.79
2017-12-01	14:45:00	7.45	5.97	0.04	294	190.9	4.2	0	0	29.9	-1.1	-1.4	248.1	9.53
2017-12-01	15:00:00	7.45	5.98	0.04	223	153	4.2	0	0	29.5	-1.1	-1.4	229.2	9.01
2017-12-01	15:15:00	7.45	5.98	0.04	162	118.5	4.2	0	0	29.5	-1.1	-1.4	230.4	6.51
2017-12-01	15:30:00	7.45	5.98	0.03	108	83.6	2.6	0	0	29.6	-1.1	-1.5	217	7.28
2017-12-01	15:45:00	7.37	5.98	0.04	64	51	1	0	0	30.2	-1	-1.8	216.2	7.6
2017-12-01	16:00:00	7.37	5.98	0.04	33	25.1	-2.1	0	0	31.2	-1	-2.2	206.5	5.3
2017-12-01	16:15:00	7.29	6	0.04	13	8.5	-2.1	0	0	32.4	-1	-2.5	212.3	4.69
2017-12-01	16:30:00	7.29	6	0.04	2	2.7	-3.7	0	0	33.5	-1	-2.8	213.5	4.63
2017-12-01	16:45:00	7.22	5.99	0.03	0	0.6	-3.7	0	0	36.3	-1	-3.6	209.4	3.78
2017-12-01	17:00:00	7.22	6	0.04	0	0.2	-3.7	0	0	37.7	-1	-3.9	185.6	4.3
2017-12-01	17:15:00	7.22	6.01	0.04	0	0.2	-5.3	0	0	38.2	-0.9	-3.9	199.9	4.2
2017-12-01	17:30:00	7.14	6.01	0.03	0	0.2	-5.3	0	0	39.1	-0.9	-4.1	194.9	4.38
2017-12-01	17:45:00	7.14	6.01	0.03	0	0.2	-5.3	0	0	40.5	-0.9	-4.4	194.6	3.24
2017-12-01	18:00:00	7.14	5.99	0.03	0	0.2	-5.3	0	0	42	-0.9	-4.8	147.3	3.11
2017-12-01	18:15:00	7.14	6.01	0.04	0	0.2	-5.3	0	0	43.2	-0.9	-5.1	161.8	2.1
2017-12-01	18:30:00	7.06	6.01	0.04	0	0.2	-6.8	0	0	44.4	-0.9	-5.5	145.5	3.76
2017-12-01	18:45:00	7.06	6.01	0.04	0	0.2	-6.8	0	0	43.9	-0.9	-5.3	136.1	3.66
2017-12-01	19:00:00	7.06	6.01	0.04	0	0.2	-6.8	0	0	44	-1	-5.4	142.5	4.44
2017-12-01	19:15:00	7.06	6.02	0.03	0	0.2	-6.8	0	0	43.2	-1	-5.3	125.8	3.66
2017-12-01	19:30:00	7.06	6.02	0.04	0	0.2	-6.8	0	0	44.5	-1	-5.9	141.8	3.25
2017-12-01	19:45:00	6.98	6	0.04	0	0.2	-6.8	0	0	45.9	-1	-6.3	144.3	3.15
2017-12-01	20:00:00	6.98	5.99	0.04	0	0.2	-6.8	0	0	45.9	-1	-6.3	131	3.49
2017-12-01	20:15:00	6.98	6.01	0.04	0	0.2	-6.8	0	0	46.4	-1	-6.4	127	2.91
2017-12-01	20:30:00	6.98	6.01	0.04	0	0.2	-6.8	0	0	45.6	-1	-6.1	147.9	3.44
2017-12-01	20:45:00	6.98	6	0.04	0	0.2	-6.8	0	0	45.4	-1	-6	160.1	4.78
2017-12-01	21:00:00	6.98	6	0.04	0	0.3	-6.8	0	0	45.9	-1	-6.2	151.1	4.65
2017-12-01	21:15:00	6.98	6.01	0.04	0	0.2	-6.8	0	0	44.9	-1	-5.8	170.9	6.13
2017-12-01	21:30:00	6.98	6	0.03	0	0.3	-6.8	0	0	45.7	-1	-6.2	145.7	2.88
2017-12-01	21:45:00	6.9	5.99	0.03	0	0.2	-6.8	0	0	47	-1	-6.6	135.4	3.51
2017-12-01	22:00:00	6.9	5.99	0.03	0	0.3	-8.4	0	0	49.8	-1	-7.6	70.4	1.47
2017-12-01	22:15:00	6.9	5.99	0.04	0	0.2	-8.4	0	0	55	-1	-9.1	101.8	0.84
2017-12-01	22:30:00	6.9	6	0.04	0	0.2	-8.4	0	0	55	-1.1	-8.6	140.5	2.98
2017-12-01	22:45:00	6.9	5.99	0.03	0	0.2	-8.4	0	0	49.6	-1	-7.1	154.1	3.72
2017-12-01	23:00:00	6.9	5.98	0.04	0	0.2	-6.8	0	0	47.9	-1.1	-6.4	172.3	4.25
2017-12-01	23:15:00	6.82	5.99	0.04	0	0.2	-6.8	0	0	47.7	-1.1	-6.5	130.3	4.7
2017-12-01	23:30:00	6.82	5.98	0.04	0	0.2	-6.8	0	0	47.9	-1.1	-6.6	163.5	4.32
2017-12-01	23:45:00	6.82	5.98	0.04	0	0.2	-6.8	0	0	47.8	-1.1	-6.6	132	4.12
2017-12-02	00:00:00	6.82	5.98	0.04	0	0.2	-6.8	0	0	48.3	-1.2	-6.8	132	3.92
2017-12-02	00:15:00	6.82	5.97	0.04	0	0.2	-6.8	0	0	48.5	-1.2	-6.7	151.8	4.1
2017-12-02	00:30:00	6.82	5.98	0.04	0	0.2	-6.8	0	0	49	-1.2	-6.8	135.3	4.28
2017-12-02	00:45:00	6.82	5.98	0.03	0	0.2	-6.8	0	0	49.6	-1.2	-6.9	135.9	3.78
2017-12-02	01:00:00	6.82	5.97	0.04	0	0.2	-6.8	0	0	49.1	-1.2	-6.3	159.7	5.61
2017-12-02	01:15:00	6.75	5.98	0.03	0	0.3	-6.8	0	0	48.5	-1.2	-5.8	204.4	5.06
2017-12-02	01:30:00	6.75	5.97	0.03	0	0.3	-6.8	0	0	49.1	-1.3	-5.6	176.4	4.6
2017-12-02	01:45:00	6.75	5.97	0.04	0	0.2	-6.8	0	0	49.9	-1.3	-5.5	143.7	4.75
2017-12-02	02:00:00	6.75	5.97	0.03	0	0.2	-6.8	0	0	50.6	-1.3	-5.5	145.8	5.32
2017-12-02	02:15:00	6.75	5.97	0.04	0	0.2	-6.8	0	0	52.3	-1.3	-6	142.9	4.5
2017-12-02	02:30:00	6.75	5.97	0.04	0	0.2	-6.8	0	0	54.1	-1.3	-6.2	123.1	4.75
2017-12-02	02:45:00	6.75	5.97	0.04	0	0.2	-6.8	0	0	55.3	-1.3	-6.3	129.3	4.42
2017-12-02	03:00:00	6.75	5.97	0.03	0	0.2	-6.8	0	0	56.2	-1.3	-6.3	129	3.88
2017-12-02	03:15:00	6.75	5.97	0.03	0	0.2	-6.8	0	0	56.9	-1.3	-6.4	141.4	4.48
2017-12-02	03:30:00	6.75	5.97	0.04	0	0.2	-6.8	0	0	58.2	-1.3	-6.6	138.2	3.72
2017-12-02	03:45:00	6.67	5.97	0.04	0	0.2	-6.8	0	0	58.7	-1.3	-6.6	144.5	4.12
2017-12-02	04:00:00	6.67	5.97	0.04	0	0.2	-6.8	0	0	58.8	-1.3	-6.3	139.9	4.48
2017-12-02	04:15:00	6.67	5.97	0.04	0	0.2	-6.8	0	0	59.3	-1.3	-6.1	193.1	4.66
2017-12-02	04:30:00	6.67	5.97	0.03	0	0.2	-6.8	0	0	59.6	-1.3	-5.6	152.1	4.59
2017-12-02	04:45:00	6.67	5.97	0.03	0	0.2	-6.8	0	0	59.2	-1.3	-5.4	148.3	5.02
2017-12-02	05:00:00	6.67	5.97	0.03	0	0.2	-5.3	0	0	59.6	-1.3	-5.1	159.6	5.43
2017-12-02	05:15:00	6.67	5.97	0.03	0	0.2	-5.3	0	0	59	-1.3	-4.5	181.1	7.99
2017-12-02	05:30:00	6.59	5.97	0.04	0	0.2	-5.3	0	0	58.5	-1.3	-4.2	162.1	5.36
2017-12-02	05:45:00	6.67	5.96	0.04	0	0.2	-5.3	0	0	59.4	-1.3	-4.3	153.3	4.54
2017-12-02	06:00:00	6.67	5.96	0.04	0	0.2	-5.3	0	0	61.4	-1.3	-4.4	206.3	3.87
2017-12-02	06:15:00	6.67	5.96	0.04	0	0.2	-5.3	0	0	61.7	-1.3	-3.9	181.9	6.37
2017-12-02	06:30:00	6.67	5.96	0.03	0	0.3	-5.3	0	0	61.7	-1.3	-3.6	225.1	4.56
2017-12-02	06:45:00	6.59	5.95	0.04	0	1	-3.7	0	0	62.5	-1.3	-3.5	227.2	4.68
2017-12-02	07:00:00	6.59	5.95	0.04	4	3.8	-3.7	0	0	62.3	-1.3	-2.9	188.9	7.39
2017-12-02	07:15:00	6.59	5.95	0.04	17	11.1	-3.7	0	0	62.6	-1.3	-2.7	216.8	7.26
2017-12-02	07:30:00	6.59	5.96	0.04	36	24.7	-2.1	0	0	62.9	-1.4	-2.3	205	7.38
2017-12-02	07:45:00	6.67	5.94	0.04	62	46.1	-2.1	0	0	63.5	-1.3	-1.9	215.9	6.85
2017-12-02	08:00:00	6.67	5.95	0.03	91	75.6	-0.5	0	0	63.5	-1.3	-1.5	225.8	7.32
2017-12-02	08:15:00	6.75	5.94	0.03	125	85.5	1	0	0	62.7	-1.3	-0.8	205.1	7.51
2017-12-02	08:30:00	6.82	5.94	0.03	169	132	2.6	0	0	61.7	-1.4	-0.2	211.5	6.43
2017-12-02	08:45:00	6.9	5.93	0.04	211	156.6	4.2	0	0	60.9	-1.3	0.2	213	6.59
2017-12-02	09:00:00	6.9	5.93	0.03	250	187.5	5.7	0	0	60.1	-1.3	0.8	194.6	7.22
2017-12-02	09:15:00	6.98	5.94	0.04	284	209.8	5.7	0	0	59.3	-1.3	1.5	213.9	8.72
2017-12-02	09:30:00	7.06	5.95	0.03	317	232.8	7.3	0	0	58.8	-1.3	2	202.9	9.2
2017-12-02	09:45:00	7.14	5.94	0.04	349	255	7.3	0	0	58.5	-1.3	2.4	215.8	8.47
2017-12-02	10:00:00	7.22	5.93	0.04	362	274.2	7.3	0	0	58.2	-1.3	3	267.7	8.51
2017-12-02	10:15:00	7.22	5.94	0.04	390	280.5	8.9	0	0	58.7	-1.3	3.5	212.7	9.06
2017-12-02	10:30:00	7.29	5.94	0.03	339	232	7.3	0	0	58.8	-1.3	3.8	230.2	10.89
2017-12-02	10:45:00	7.29	5.94	0.03	391	281.9	8.9	0	0	57.7	-1.3	4.4	270.3	13.43
2017-12-02	11:00:00	7.37	5.93	0.04	447	296	8.9	0	0	56.3	-1.3	4.7	255.5	15.17
2017-12-02	11:15:00	7.37	5.94	0.04	473	335.3	8.9	0	0	55.1	-1.3	5	233.3	17.21
2017-12-02	11:30:00	7.37	5.95	0.04	481	341.8	10.4	0	0	53.8	-1.3	5.3	240.2	17.65
2017-12-02	11:45:00	7.37	5.94	0.04	453	318	8.9	0	0	53.3	-1.2	5.4	228.4	21.58
2017-12-02	12:00:00	7.29	5.94	0.04	415	290.4	8.9	0	0	53.9	-1.1	5.3	246.2	18.09
2017-12-02	12:15:00	7.37	5.95	0.03	438	333.5	10.4	0	0	53.5	-1.1	5.7	244.8	13.88
2017-12-02	12:30:00	7.29	5.95	0.04	285	187	7.3	0	0	54.6	-1.1	5.6	235.7	15.84
2017-12-02	12:45:00	7.37	5.95	0.03	270	182.3	8.9	0	0	55.9	-1	5.6	234.1	13.82
2017-12-02	13:00:00	7.37	5.95	0.03	278	194.2	8.9	0	0	55.3	-1	5.7	228.9	13.62
2017-12-02	13:15:00	7.29	5.96	0.03	215	149.9	7.3	0	0	55.3	-1	5.8	257.2	16.45
2017-12-02	13:30:00	7.29	5.96	0.04	241	169.2	8.9	0	0	56.7	-1	5.7	230.1	13.42
2017-12-02	13:45:00	7.37	5.96	0.04	272	200.1	8.9	0	0	56.9	-0.9	5.8	256.1	15.49
2017-12-02	14:00:00	7.29	5.96	0.04	240	171.1	7.3	0	0	56.7	-0.9	5.9	238.6	11.37
2017-12-02	14:15:00	7.29	5.97	0.04	169	117.1	7.3	0	0	57.8	-0.9	5.7	266.3	10.33
2017-12-02	14:30:00	7.29	5.97	0.03	116	78.1	5.7	0	0	59.5	-0.9	5.5	204.9	13.9
2017-12-02	14:45:00	7.22	5.97	0.03	86	57.5	5.7	0	0	60.4	-0.8	5.4	244.9	10.22
2017-12-02	15:00:00	7.22	5.97	0.04	96	66.1	5.7	0	0	59.6	-0.8	5.3	255.7	13.67
2017-12-02	15:15:00	7.22	5.97	0.04	82	56.4	5.7	0	0	59.3	-0.8	5.1	247.9	15.35
2017-12-02	15:30:00	7.22	5.97	0.04	59	40.6	5.7	0	0	60.2	-0.8	4.9	240.9	17.07
2017-12-02	15:45:00	7.14	5.98	0.03	38	27.5	4.2	0	0	61.7	-0.8	4.6	287.9	13.12
2017-12-02	16:00:00	7.14	5.97	0.04	20	15.5	4.2	0	0	63.4	-0.7	4.3	221.4	8.31
2017-12-02	16:15:00	7.14	5.98	0.04	7	5.9	4.2	0	0	64.5	-0.7	4.1	207.2	10.73
2017-12-02	16:30:00	7.14	5.98	0.03	0	1.5	4.2	0	0	65.8	-0.7	3.9	230.1	9.59
2017-12-02	16:45:00	7.06	5.98	0.04	0	0.5	4.2	0	0	66.7	-0.6	3.7	224.1	8.04
2017-12-02	17:00:00	7.06	5.99	0.04	0	0.3	2.6	0	0	68.6	-0.6	3.3	235.9	7.13
2017-12-02	17:15:00	7.06	5.99	0.04	0	0.2	2.6	0	0	69.5	-0.6	3.3	243.8	8.75
2017-12-02	17:30:00	7.06	6	0.04	0	0.2	2.6	0	0	70.6	-0.6	3.1	247.6	9.18
2017-12-02	17:45:00	6.98	6	0.03	0	0.2	2.6	0	0	71.1	-0.6	3.2	232.1	10.01
2017-12-02	18:00:00	6.98	6	0.04	0	0.2	2.6	0	0	71.8	-0.6	3.1	256.5	11.07
2017-12-02	18:15:00	6.98	6.02	0.03	0	0.3	2.6	0	0	73.1	-0.6	2.9	243.1	9.13
2017-12-02	18:30:00	6.98	6.03	0.04	0	0.2	2.6	0	0	73.9	-0.5	2.9	258	11.64
2017-12-02	18:45:00	6.98	6.03	0.03	0	0.2	2.6	0	0	75.1	-0.5	2.6	263.3	6.98
2017-12-02	19:00:00	6.98	6.02	0.04	0	0.2	2.6	0	0	76.1	-0.5	2.5	231.4	9.3
2017-12-02	19:15:00	6.98	6.03	0.04	0	0.3	2.6	0	0	76.4	-0.5	2.5	253.8	8.47
2017-12-02	19:30:00	6.9	6.04	0.04	0	0.2	1	0	0	77.4	-0.5	2.2	282.4	5.87
2017-12-02	19:45:00	6.9	6.04	0.03	0	0.2	1	0	0	78.6	-0.5	1.9	276.7	4.87
2017-12-02	20:00:00	6.9	6.03	0.04	0	0.2	1	0	0	79.7	-0.5	1.5	277.8	4.39
2017-12-02	20:15:00	6.9	6.04	0.04	0	0.2	1	0	0	80.8	-0.5	1	314.5	1.44
2017-12-02	20:30:00	6.9	6.04	0.04	0	0.2	-0.5	0	0	83.2	-0.4	0.1	324.5	0.84
2017-12-02	20:45:00	6.9	6.04	0.04	0	0.2	-0.5	0	0	85.4	-0.4	-0.2	288.7	1.06
2017-12-02	21:00:00	6.82	6.04	0.04	0	0.2	-0.5	0	0	85.7	-0.4	-0.1	312.1	2.23
2017-12-02	21:15:00	6.82	6.04	0.04	0	0.2	-2.1	0	0	85.4	-0.3	-0.8	5.9	0.45
2017-12-02	21:30:00	6.82	6.04	0.03	0	0.2	-2.1	0	0	87.1	-0.4	-1.8	332	0.19
2017-12-02	21:45:00	6.82	6.04	0.03	0	0.2	-2.1	0	0	88.7	-0.3	-2.4	300.5	0.48
2017-12-02	22:00:00	6.82	6.05	0.04	0	0.2	-2.1	0	0	89.2	-0.3	-2.8	332.4	0.76
2017-12-02	22:15:00	6.82	6.05	0.04	0	0.2	-3.7	0	0	89.3	-0.4	-3	326.5	1.92
2017-12-02	22:30:00	6.82	6.06	0.04	0	0.2	-3.7	0	0	84.4	-0.4	-3	352.7	3.89
2017-12-02	22:45:00	6.75	6.05	0.03	0	0.2	-3.7	0	0	60.5	-0.3	-2.6	333.3	5.3
2017-12-02	23:00:00	6.75	6.06	0.03	0	0.2	-3.7	0	0	56	-0.3	-2.7	322.4	5.28
2017-12-02	23:15:00	6.75	6.06	0.04	0	0.2	-3.7	0	0	55.6	-0.3	-3.1	342	3.2
2017-12-02	23:30:00	6.75	6.06	0.04	0	0.2	-3.7	0	0	53.1	-0.3	-3.2	347.8	4.56
2017-12-02	23:45:00	6.75	6.06	0.04	0	0.2	-3.7	0	0	49.6	-0.3	-3.2	325.4	4.28
2017-12-03	00:00:00	6.75	6.06	0.04	0	0.2	-3.7	0	0	48.8	-0.4	-3.3	333.8	4.38
2017-12-03	00:15:00	6.75	6.08	0.04	0	0.2	-3.7	0	0	50.3	-0.3	-3.7	300.8	4.72
2017-12-03	00:30:00	6.75	6.08	0.04	0	0.2	-5.3	0	0	52.2	-0.4	-4.2	324.8	4.59
2017-12-03	00:45:00	6.75	6.07	0.04	0	0.2	-5.3	0	0	51.8	-0.3	-4.4	311	5.23
2017-12-03	01:00:00	6.75	6.07	0.04	0	0.2	-5.3	0	0	51.1	-0.3	-4.4	11.6	6.7
2017-12-03	01:15:00	6.75	6.08	0.04	0	0.2	-5.3	0	0	50.5	-0.4	-4.6	329.4	7.01
2017-12-03	01:30:00	6.67	6.07	0.04	0	0.2	-5.3	0	0	50.6	-0.4	-4.8	352.9	6.44
2017-12-03	01:45:00	6.67	6.06	0.04	0	0.2	-5.3	0	0	51.1	-0.4	-4.9	342.9	6.99
2017-12-03	02:00:00	6.67	6.07	0.04	0	0.2	-5.3	0	0	51.4	-0.4	-5	355.9	7.17
2017-12-03	02:15:00	6.67	6.07	0.04	0	0.2	-5.3	0	0	52.1	-0.4	-5.2	343.2	6.13
2017-12-03	02:30:00	6.67	6.07	0.04	0	0.2	-6.8	0	0	52.9	-0.4	-5.5	358	3.99
2017-12-03	02:45:00	6.67	6.07	0.04	0	0.2	-6.8	0	0	54	-0.4	-5.8	25.6	3.63
2017-12-03	03:00:00	6.67	6.06	0.04	0	0.2	-6.8	0	0	55.6	-0.4	-6.4	44.9	1.19
2017-12-03	03:15:00	6.67	6.08	0.03	0	0.2	-6.8	0	0	57.2	-0.4	-6.8	356.3	1.19
2017-12-03	03:30:00	6.59	6.08	0.04	0	0.2	-8.4	0	0	57.7	-0.5	-7	348.7	2.09
2017-12-03	03:45:00	6.59	6.06	0.04	0	0.2	-8.4	0	0	58.3	-0.4	-7.3	8.1	0.21
2017-12-03	04:00:00	6.59	6.07	0.04	0	0.2	-8.4	0	0	59.3	-0.4	-7.5	321.3	1.5
2017-12-03	04:15:00	6.59	6.07	0.03	0	0.2	-8.4	0	0	59.1	-0.5	-7.4	326.3	1.21
2017-12-03	04:30:00	6.59	6.07	0.04	0	0.2	-8.4	0	0	58.6	-0.5	-7.3	316.7	2.46
2017-12-03	04:45:00	6.59	6.07	0.03	0	0.2	-8.4	0	0	59	-0.5	-7.3	298.4	4.01
2017-12-03	05:00:00	6.59	6.07	0.03	0	0.2	-8.4	0	0	58.8	-0.5	-7.4	286.6	4.39
2017-12-03	05:15:00	6.59	6.07	0.04	0	0.2	-8.4	0	0	59.5	-0.5	-7.8	318.8	3.93
2017-12-03	05:30:00	6.59	6.07	0.04	0	0.2	-8.4	0	0	60.4	-0.5	-8.1	333.1	4.01
2017-12-03	05:45:00	6.59	6.06	0.04	0	0.2	-8.4	0	0	60.8	-0.5	-8.5	312.1	4.81
2017-12-03	06:00:00	6.51	6.05	0.04	0	0.2	-10	0	0	60.4	-0.5	-8.6	324.5	5.58
2017-12-03	06:15:00	6.51	6.06	0.03	0	0.2	-10	0	0	59.1	-0.6	-8.7	342.2	4.87
2017-12-03	06:30:00	6.51	6.05	0.04	0	0.3	-10	0	0	57.4	-0.6	-8.8	345.9	5.86
2017-12-03	06:45:00	6.51	6.05	0.04	0	1	-10	0	0	57	-0.6	-8.9	346.2	3.98
2017-12-03	07:00:00	6.51	6.06	0.04	5	3.5	-10	0	0	58.3	-0.6	-9.2	13.3	3.04
2017-12-03	07:15:00	6.51	6.05	0.04	18	10.8	-10	0	0	59.3	-0.6	-9.4	341.6	5.48
2017-12-03	07:30:00	6.51	6.05	0.04	39	25	-8.4	0	0	58.2	-0.6	-9.1	323.4	6.34
2017-12-03	07:45:00	6.59	6.04	0.03	69	61.2	-6.8	0	0	58	-0.6	-9.1	333.1	4.17
2017-12-03	08:00:00	6.67	6.04	0.04	99	107.6	-5.3	0	0	56.9	-0.6	-8.9	312.5	2.88
2017-12-03	08:15:00	6.75	6.04	0.04	134	85.4	-2.1	0	0	55.9	-0.6	-8.6	1.1	3.11
2017-12-03	08:30:00	6.82	6.04	0.03	223	178.7	-2.1	0	0	54.2	-0.7	-8.2	311.8	4.35
2017-12-03	08:45:00	6.9	6.04	0.04	286	205.8	-0.5	0	0	52.3	-0.7	-7.7	341.2	6.43
2017-12-03	09:00:00	6.98	6.04	0.03	344	251.2	-0.5	0	0	50.7	-0.7	-7.3	337.5	7.65
2017-12-03	09:15:00	7.06	6.03	0.04	395	281	1	0	0	50.6	-0.7	-6.9	314.5	6.09
2017-12-03	09:30:00	7.14	6.04	0.04	438	308.6	-0.5	0	0	49.3	-0.8	-6.6	324.3	8.63
2017-12-03	09:45:00	7.22	6.04	0.04	484	337.8	1	0	0	48.7	-0.8	-6.4	353.6	10
2017-12-03	10:00:00	7.29	6.03	0.04	450	362.6	1	0	0	47.7	-0.8	-6	358.2	8.4
2017-12-03	10:15:00	7.37	6.03	0.04	546	376.5	1	0	0	46.9	-0.8	-5.4	349.7	7.19
2017-12-03	10:30:00	7.45	6.03	0.04	570	390.8	1	0	0	45.4	-0.8	-5.4	322.6	7.43
2017-12-03	10:45:00	7.45	6.03	0.04	598	407.3	1	0	0	45.1	-0.8	-5.2	356.1	6.62
2017-12-03	11:00:00	7.45	6.03	0.04	627	348.2	1	0	0	43.1	-0.8	-5	279.3	7.7
2017-12-03	11:15:00	7.45	6.03	0.03	650	433.8	2.6	0	0	41.6	-0.8	-4.8	316	7.22
2017-12-03	11:30:00	7.45	6.03	0.04	667	444.7	2.6	0	0	40.8	-0.8	-4.6	309.1	7.91
2017-12-03	11:45:00	7.45	6.03	0.04	687	459.1	2.6	0	0	40.1	-0.8	-4.3	351	8.25
2017-12-03	12:00:00	7.45	6.02	0.04	702	465.7	2.6	0	0	39	-0.8	-3.9	322.3	8.26
2017-12-03	12:15:00	7.45	6.03	0.04	626	410.4	2.6	0	0	38.3	-0.8	-4	337.8	8.64
2017-12-03	12:30:00	7.45	6.03	0.04	594	391.1	2.6	0	0	39.3	-0.8	-4	37.1	8.51
2017-12-03	12:45:00	7.45	6.03	0.04	599	392.8	2.6	0	0	38.6	-0.8	-3.7	305.8	6.47
2017-12-03	13:00:00	7.45	6.03	0.03	584	378.5	2.6	0	0	36.8	-0.8	-3.6	321.3	5.9
2017-12-03	13:15:00	7.45	6.03	0.04	566	362.2	4.2	0	0	35.2	-0.8	-3.3	313.6	5.83
2017-12-03	13:30:00	7.45	6.03	0.04	522	333	2.6	0	0	35.1	-0.8	-3.5	316.2	6.28
2017-12-03	13:45:00	7.45	6.03	0.04	499	313.7	4.2	0	0	34.2	-0.8	-3.3	292.6	8.08
2017-12-03	14:00:00	7.45	6.02	0.04	461	287.9	4.2	0	0	33.9	-0.8	-3.5	329.3	7.09
2017-12-03	14:15:00	7.45	6.03	0.04	416	258.4	2.6	0	0	33.4	-0.8	-3.5	353.3	8.36
2017-12-03	14:30:00	7.45	6.03	0.04	357	224.9	2.6	0	0	33.6	-0.7	-3.8	333	6.4
2017-12-03	14:45:00	7.45	6.03	0.04	285	186.4	2.6	0	0	33.5	-0.7	-3.9	286.9	6.32
2017-12-03	15:00:00	7.45	6.03	0.03	220	151.9	1	0	0	33.6	-0.7	-4.2	318.2	7
2017-12-03	15:15:00	7.45	6.03	0.03	162	119.4	1	0	0	33.4	-0.7	-4.2	338.9	5.51
2017-12-03	15:30:00	7.45	6.03	0.04	110	86.3	1	0	0	32.9	-0.7	-4.3	306.2	5.58
2017-12-03	15:45:00	7.45	6.03	0.04	66	56.2	-0.5	0	0	33.1	-0.6	-4.6	306	5.79
2017-12-03	16:00:00	7.37	6.03	0.04	34	27.4	-3.7	0	0	34.2	-0.6	-4.9	318.4	4.73
2017-12-03	16:15:00	7.37	6.03	0.04	13	9	-5.3	0	0	35.4	-0.6	-5.3	295.3	5.21
2017-12-03	16:30:00	7.29	6.04	0.04	3	2.8	-5.3	0	0	36	-0.6	-5.5	302.6	5.64
2017-12-03	16:45:00	7.29	6.04	0.04	0	0.6	-6.8	0	0	37	-0.6	-5.9	320.2	4.4
2017-12-03	17:00:00	7.22	6.03	0.04	0	0.3	-6.8	0	0	37.7	-0.6	-6.2	289.2	4.94
2017-12-03	17:15:00	7.22	6.04	0.03	0	0.2	-6.8	0	0	38.3	-0.6	-6.5	337.5	4.53
2017-12-03	17:30:00	7.22	6.04	0.04	0	0.2	-8.4	0	0	39.4	-0.6	-6.8	304.6	3.25
2017-12-03	17:45:00	7.14	6.04	0.04	0	0.2	-8.4	0	0	40.2	-0.6	-7.1	312.9	2.62
2017-12-03	18:00:00	7.14	6.04	0.04	0	0.2	-8.4	0	0	41.1	-0.6	-7.5	330.1	1.95
2017-12-03	18:15:00	7.14	6.04	0.03	0	0.2	-8.4	0	0	42.3	-0.6	-7.9	337.8	0.99
2017-12-03	18:30:00	7.14	6.04	0.04	0	0.2	-10	0	0	43.9	-0.6	-8.4	317.9	0.33
2017-12-03	18:45:00	7.06	6.04	0.03	0	0.2	-10	0	0	45	-0.7	-8.6	337.9	0.82
2017-12-03	19:00:00	7.06	6.04	0.04	0	0.2	-10	0	0	46.9	-0.7	-9.3	335.6	0.08
2017-12-03	19:15:00	7.06	6.04	0.04	0	0.2	-11.5	0	0	50.4	-0.7	-10.3	271.8	0.08
2017-12-03	19:30:00	7.06	6.04	0.04	0	0.2	-11.5	0	0	53.3	-0.8	-10.9	328.6	0.08
2017-12-03	19:45:00	7.06	6.03	0.04	0	0.2	-11.5	0	0	54.3	-0.8	-11.2	116.6	0.08
2017-12-03	20:00:00	6.98	6.03	0.04	0	0.2	-11.5	0	0	54.7	-0.8	-11.5	105	0.3
2017-12-03	20:15:00	6.98	6.04	0.03	0	0.2	-11.5	0	0	55.6	-0.8	-11.8	88.6	1.88
2017-12-03	20:30:00	6.98	6.04	0.04	0	0.2	-13.1	0	0	57.8	-0.8	-12.5	88.5	0.81
2017-12-03	20:45:00	6.98	6.03	0.04	0	0.2	-13.1	0	0	58.6	-0.8	-12.3	109	0.08
2017-12-03	21:00:00	6.98	6.03	0.04	0	0.2	-13.1	0	0	58.5	-0.8	-12.5	49.1	0.08
2017-12-03	21:15:00	6.9	6.03	0.04	0	0.2	-13.1	0	0	59.8	-0.8	-12.8	76.8	0.08
2017-12-03	21:30:00	6.9	6.03	0.04	0	0.2	-13.1	0	0	60.9	-0.8	-13.2	63.3	0.19
2017-12-03	21:45:00	6.9	6.02	0.03	0	0.2	-13.1	0	0	60.9	-0.9	-13.5	101.4	0.24
2017-12-03	22:00:00	6.9	6.02	0.04	0	0.2	-13.1	0	0	61.8	-0.9	-12.7	100.4	1.66
2017-12-03	22:15:00	6.9	6.02	0.04	0	0.2	-13.1	0	0	62.6	-0.9	-12.9	28.3	0.37
2017-12-03	22:30:00	6.9	6.01	0.04	0	0.2	-14.7	0	0	63.9	-0.9	-13.8	94.8	0.69
2017-12-03	22:45:00	6.9	6.01	0.04	0	0.2	-14.7	0	0	66.1	-1	-13.9	39.6	0.21
2017-12-03	23:00:00	6.82	6	0.04	0	0.2	-14.7	0	0	66	-1	-13.9	80.8	0.08
2017-12-03	23:15:00	6.82	6.01	0.04	0	0.2	-14.7	0	0	65.8	-1	-14.3	66.8	1.35
2017-12-03	23:30:00	6.82	6	0.04	0	0.2	-14.7	0	0	67.6	-1	-14.7	14.7	0.07
2017-12-03	23:45:00	6.82	5.98	0.04	0	0.2	-16.2	0	0	68.4	-1	-14.7	356.9	0.08
2017-12-04	00:00:00	6.82	5.99	0.04	0	0.2	-16.2	0	0	68.2	-1.1	-14.4	305.4	0.41
2017-12-04	00:15:00	6.75	5.98	0.03	0	0.2	-16.2	0	0	68.1	-1.1	-14.9	320.2	2.36
2017-12-04	00:30:00	6.75	5.97	0.04	0	0.2	-14.7	0	0	68.2	-1.2	-14.4	82.5	2.24
2017-12-04	00:45:00	6.75	5.97	0.04	0	0.2	-14.7	0	0	68.1	-1.2	-14.3	8.4	4.32
2017-12-04	01:00:00	6.75	5.97	0.03	0	0.2	-14.7	0	0	65.1	-1.2	-13.2	308.6	1.49
2017-12-04	01:15:00	6.75	5.97	0.04	0	0.2	-13.1	0	0	60.1	-1.3	-12.2	318.3	1.67
2017-12-04	01:30:00	6.75	5.97	0.04	0	0.2	-13.1	0	0	58.2	-1.3	-11.8	288.4	1.91
2017-12-04	01:45:00	6.75	5.97	0.03	0	0.2	-13.1	0	0	56.3	-1.3	-11.7	312.7	0.95
2017-12-04	02:00:00	6.75	5.96	0.04	0	0.2	-13.1	0	0	55.2	-1.3	-11.7	299.6	1.99
2017-12-04	02:15:00	6.75	5.97	0.04	0	0.2	-13.1	0	0	52.9	-1.3	-11.5	261.5	3.09
2017-12-04	02:30:00	6.75	5.97	0.04	0	0.2	-13.1	0	0	51.1	-1.3	-11.4	301.4	3.32
2017-12-04	02:45:00	6.67	5.95	0.03	0	0.2	-13.1	0	0	51.2	-1.4	-11.6	294.7	2.56
2017-12-04	03:00:00	6.67	5.96	0.04	0	0.2	-13.1	0	0	50.6	-1.4	-11.8	323.2	2.85
2017-12-04	03:15:00	6.67	5.95	0.04	0	0.2	-13.1	0	0	49.8	-1.4	-11.9	305.9	3.43
2017-12-04	03:30:00	6.67	5.95	0.04	0	0.2	-13.1	0	0	49.8	-1.4	-12.1	307.4	3.09
2017-12-04	03:45:00	6.67	5.92	0.03	0	0.2	-13.1	0	0	48.8	-1.4	-12	359.9	3.95
2017-12-04	04:00:00	6.67	5.93	0.04	0	0.2	-13.1	0	0	49.1	-1.5	-12.3	320	3.41
2017-12-04	04:15:00	6.67	5.92	0.03	0	0.2	-13.1	0	0	48.7	-1.5	-12.3	325.7	3.86
2017-12-04	04:30:00	6.67	5.92	0.03	0	0.2	-13.1	0	0	47.8	-1.5	-12.2	290.8	4.68
2017-12-04	04:45:00	6.67	5.91	0.03	0	0.2	-13.1	0	0	47.7	-1.5	-12.2	324.7	3.96
2017-12-04	05:00:00	6.59	5.91	0.04	0	0.2	-13.1	0	0	49	-1.5	-12.7	302.8	2.51
2017-12-04	05:15:00	6.59	5.91	0.04	0	0.2	-13.1	0	0	50.3	-1.6	-13	35.9	2.24
2017-12-04	05:30:00	6.59	5.91	0.03	0	0.2	-14.7	0	0	52.3	-1.6	-13.8	303.4	0.4
2017-12-04	05:45:00	6.59	5.9	0.04	0	0.2	-14.7	0	0	53.7	-1.6	-13.8	348.1	0.37
2017-12-04	06:00:00	6.59	5.91	0.04	0	0.2	-14.7	0	0	54.7	-1.6	-14	330.9	0.78
2017-12-04	06:15:00	6.59	5.9	0.04	0	0.2	-14.7	0	0	54.2	-1.6	-13.9	333.4	1.09
2017-12-04	06:30:00	6.59	5.9	0.03	0	0.3	-14.7	0	0	55.3	-1.7	-14.1	21.8	0.51
2017-12-04	06:45:00	6.51	5.9	0.03	1	1.1	-14.7	0	0	55.6	-1.6	-14	356.8	1.15
2017-12-04	07:00:00	6.59	5.88	0.03	5	4.2	-14.7	0	0	55.7	-1.7	-14.1	304.9	1.21
2017-12-04	07:15:00	6.51	5.9	0.04	18	10.5	-14.7	0	0	56.9	-1.7	-14.1	351.1	1.02
2017-12-04	07:30:00	6.59	5.89	0.03	36	23	-14.7	0	0	57.8	-1.7	-14.4	50	0.19
2017-12-04	07:45:00	6.67	5.88	0.04	69	70	-11.5	0	0	57.4	-1.7	-14.3	84.1	0.77
2017-12-04	08:00:00	6.75	5.86	0.04	97	120.5	-8.4	0	0	55.4	-1.7	-13.6	83.9	0.24
2017-12-04	08:15:00	6.82	5.87	0.03	128	84.1	-5.3	0	0	51.7	-1.7	-12.7	12.6	0.48
2017-12-04	08:30:00	6.98	5.85	0.03	231	185.4	-3.7	0	0	47.6	-1.8	-11.7	283.3	1.64
2017-12-04	08:45:00	7.06	5.84	0.03	293	213.9	-2.1	0	0	45	-1.8	-11.2	347.3	3.65
2017-12-04	09:00:00	7.14	5.84	0.03	363	266.3	-2.1	0	0	42.8	-1.8	-10.8	81.7	2.91
2017-12-04	09:15:00	7.22	5.84	0.04	407	292.6	-0.5	0	0	41.6	-1.9	-10.6	84.9	3.09
2017-12-04	09:30:00	7.29	5.84	0.04	442	316	-0.5	0	0	40.7	-2	-9.9	60.4	2
2017-12-04	09:45:00	7.37	5.84	0.04	478	339.9	-0.5	0	0	39.8	-2	-9.5	161.9	2.08
2017-12-04	10:00:00	7.45	5.84	0.04	436	359.6	1	0	0	38.3	-2	-8.7	96.3	1.17
2017-12-04	10:15:00	7.45	5.84	0.03	542	379.8	1	0	0	37.2	-2	-8.4	182.2	3.02
2017-12-04	10:30:00	7.45	5.83	0.03	582	402	-0.5	0	0	37.7	-2	-8.6	354.3	4.66
2017-12-04	10:45:00	7.53	5.83	0.03	600	412.5	-0.5	0	0	37.4	-2	-8.6	336.2	4.52
2017-12-04	11:00:00	7.53	5.83	0.03	619	340.8	1	0	0	37.4	-2	-8.4	229	3.11
2017-12-04	11:15:00	7.53	5.83	0.03	637	431.5	-0.5	0	0	36.7	-2	-8.2	281.7	5.32
2017-12-04	11:30:00	7.53	5.83	0.03	649	437.2	1	0	0	35.5	-2	-7.5	233.3	3.68
2017-12-04	11:45:00	7.53	5.83	0.04	646	433.7	1	0	0	35.4	-2	-7.4	359	4.64
2017-12-04	12:00:00	7.53	5.82	0.04	628	422.5	-0.5	0	0	35	-2	-7.1	262.2	6.6
2017-12-04	12:15:00	7.53	5.82	0.03	634	421.2	-0.5	0	0	34.8	-2	-7.1	310.5	5.1
2017-12-04	12:30:00	7.53	5.83	0.03	624	411.9	-0.5	0	0	33.9	-2	-6.7	260.2	5.91
2017-12-04	12:45:00	7.53	5.8	0.03	606	398.2	1	0	0	33.2	-2	-6.2	278.7	5.53
2017-12-04	13:00:00	7.53	5.81	0.04	588	383.5	1	0	0	33.3	-2	-6.6	258.9	7.24
2017-12-04	13:15:00	7.53	5.82	0.03	543	355.9	1	0	0	33.6	-1.9	-6.7	327.3	5.93
2017-12-04	13:30:00	7.53	5.81	0.03	526	339.9	1	0	0	33.7	-1.9	-6.3	259	6.34
2017-12-04	13:45:00	7.53	5.81	0.03	487	312.5	1	0	0	34	-1.8	-6.6	253.5	7.51
2017-12-04	14:00:00	7.53	5.81	0.03	449	286.1	1	0	0	33.2	-1.8	-6.2	240.1	5.62
2017-12-04	14:15:00	7.53	5.83	0.04	401	255.2	1	0	0	33.1	-1.8	-6.3	292.8	6.63
2017-12-04	14:30:00	7.53	5.83	0.03	347	222.9	-0.5	0	0	33	-1.7	-6.4	258.5	7.83
2017-12-04	14:45:00	7.53	5.83	0.03	281	187.8	-0.5	0	0	33.2	-1.7	-6.6	264.1	6.79
2017-12-04	15:00:00	7.53	5.82	0.03	217	152.9	-0.5	0	0	33.2	-1.7	-6.5	276.2	5.5
2017-12-04	15:15:00	7.53	5.83	0.03	155	116.5	-0.5	0	0	33.1	-1.7	-6.5	294	6.07
2017-12-04	15:30:00	7.53	5.83	0.03	101	80	-2.1	0	0	33.2	-1.7	-6.7	280.9	5.56
2017-12-04	15:45:00	7.45	5.83	0.03	61	52.1	-3.7	0	0	33.9	-1.7	-6.9	258.5	4.03
2017-12-04	16:00:00	7.37	5.83	0.03	30	22.8	-6.8	0	0	35.1	-1.6	-7.3	251.3	5.84
2017-12-04	16:15:00	7.37	5.84	0.03	12	7.7	-8.4	0	0	35.8	-1.6	-7.7	261.4	4.12
2017-12-04	16:30:00	7.29	5.84	0.04	2	2.6	-8.4	0	0	36.5	-1.6	-7.9	257.8	2.98
2017-12-04	16:45:00	7.29	5.84	0.04	0	0.6	-8.4	0	0	38.4	-1.6	-8.6	204.7	1.73
2017-12-04	17:00:00	7.22	5.84	0.03	0	0.2	-10	0	0	39.9	-1.6	-9.1	207.3	1.61
2017-12-04	17:15:00	7.22	5.84	0.04	0	0.2	-10	0	0	41.6	-1.6	-9.4	212.7	2.36
2017-12-04	17:30:00	7.22	5.84	0.03	0	0.2	-10	0	0	41.4	-1.6	-9.1	201.9	2.63
2017-12-04	17:45:00	7.14	5.83	0.03	0	0.2	-10	0	0	41.8	-1.6	-9.2	203.9	1.6
2017-12-04	18:00:00	7.14	5.83	0.04	0	0.2	-10	0	0	43.1	-1.6	-9.6	211.6	2.35
2017-12-04	18:15:00	7.14	5.84	0.03	0	0.2	-10	0	0	43.9	-1.7	-9.7	195.4	2.73
2017-12-04	18:30:00	7.14	5.84	0.03	0	0.2	-10	0	0	43.9	-1.7	-9.5	213.7	3.44
2017-12-04	18:45:00	7.06	5.83	0.03	0	0.2	-10	0	0	43.7	-1.7	-9.5	222.5	3.22
2017-12-04	19:00:00	7.06	5.83	0.03	0	0.2	-10	0	0	42.6	-1.7	-9.1	233.6	3.56
2017-12-04	19:15:00	7.06	5.83	0.03	0	0.2	-10	0	0	42	-1.7	-9.2	207.1	3.43
2017-12-04	19:30:00	7.06	5.84	0.04	0	0.2	-10	0	0	43.7	-1.7	-9.5	205.8	2.71
2017-12-04	19:45:00	7.06	5.83	0.03	0	0.2	-10	0	0	41.8	-1.7	-9	238.4	5.58
2017-12-04	20:00:00	7.06	5.83	0.03	0	0.2	-10	0	0	40.7	-1.7	-8.9	240.9	5.13
2017-12-04	20:15:00	6.98	5.83	0.04	0	0.2	-10	0	0	40.3	-1.8	-8.9	235	4.83
2017-12-04	20:30:00	6.98	5.83	0.04	0	0.2	-10	0	0	40.4	-1.8	-9	230.5	4.56
2017-12-04	20:45:00	6.98	5.82	0.03	0	0.2	-10	0	0	41.3	-1.8	-9.1	231.1	3.45
2017-12-04	21:00:00	6.98	5.82	0.03	0	0.2	-10	0	0	41.1	-1.8	-8.9	226.4	4.75
2017-12-04	21:15:00	6.98	5.82	0.04	0	0.2	-10	0	0	43.1	-1.9	-9.4	142.7	1.92
2017-12-04	21:30:00	6.98	5.82	0.03	0	0.2	-11.5	0	0	48	-1.9	-10.4	201.3	1.91
2017-12-04	21:45:00	6.9	5.81	0.03	0	0.2	-11.5	0	0	48.6	-2	-10.4	239.8	2.32
2017-12-04	22:00:00	6.9	5.81	0.03	0	0.2	-10	0	0	45.7	-2	-9.7	133.1	3.76
2017-12-04	22:15:00	6.9	5.81	0.03	0	0.2	-11.5	0	0	50.9	-2	-10.8	135.4	2.96
2017-12-04	22:30:00	6.9	5.8	0.03	0	0.2	-11.5	0	0	51.1	-2	-10.5	216.1	2.91
2017-12-04	22:45:00	6.9	5.8	0.03	0	0.2	-11.5	0	0	49.1	-2	-10.1	144.6	2.76
2017-12-04	23:00:00	6.9	5.79	0.03	0	0.2	-11.5	0	0	51.8	-2	-10.6	177.5	2.35
2017-12-04	23:15:00	6.9	5.8	0.03	0	0.2	-11.5	0	0	52.1	-2	-10.6	206.3	2.93
2017-12-04	23:30:00	6.82	5.8	0.03	0	0.2	-11.5	0	0	52.8	-2	-10.8	178.4	2.52
2017-12-04	23:45:00	6.82	5.78	0.04	0	0.2	-11.5	0	0	53.3	-2	-10.6	241.5	2.58
2017-12-05	00:00:00	6.82	5.78	0.03	0	0.2	-11.5	0	0	52.6	-2	-10.3	225.3	3.85
2017-12-05	00:15:00	6.82	5.78	0.04	0	0.2	-11.5	0	0	52.8	-2	-10.3	199	3.39
2017-12-05	00:30:00	6.82	5.78	0.03	0	0.2	-11.5	0	0	53.9	-2	-10.7	257.5	1.52
2017-12-05	00:45:00	6.82	5.78	0.03	0	0.2	-13.1	0	0	56.6	-2	-11.2	166.4	0.57
2017-12-05	01:00:00	6.75	5.78	0.03	0	0.2	-13.1	0	0	58.2	-2	-11.7	276.5	0.89
2017-12-05	01:15:00	6.75	5.78	0.03	0	0.2	-11.5	0	0	53.1	-2	-10.5	288.3	3.95
2017-12-05	01:30:00	6.75	5.78	0.03	0	0.2	-11.5	0	0	49.2	-2.1	-10.1	294.5	3.75
2017-12-05	01:45:00	6.75	5.78	0.04	0	0.2	-11.5	0	0	48.3	-2.1	-9.9	290.4	4.68
2017-12-05	02:00:00	6.75	5.78	0.03	0	0.2	-11.5	0	0	50.1	-2.1	-10.5	297.1	2.09
2017-12-05	02:15:00	6.75	5.78	0.03	0	0.2	-11.5	0	0	51.8	-2.1	-11	300.7	2.71
2017-12-05	02:30:00	6.75	5.77	0.03	0	0.2	-11.5	0	0	51.8	-2.2	-11	289.3	3.18
2017-12-05	02:45:00	6.67	5.77	0.03	0	0.2	-11.5	0	0	51.5	-2.1	-11	297	2.98
2017-12-05	03:00:00	6.75	5.77	0.03	0	0.2	-11.5	0	0	52.4	-2.2	-11.3	267	2.58
2017-12-05	03:15:00	6.67	5.77	0.03	0	0.2	-13.1	0	0	53	-2.2	-11.5	285.4	1.27
2017-12-05	03:30:00	6.67	5.77	0.03	0	0.2	-13.1	0	0	55.8	-2.2	-12.6	228.4	0.08
2017-12-05	03:45:00	6.67	5.76	0.03	0	0.2	-14.7	0	0	59	-2.2	-13.4	352.4	0.08
2017-12-05	04:00:00	6.67	5.77	0.03	0	0.2	-14.7	0	0	61.4	-2.2	-14	11	0.08
2017-12-05	04:15:00	6.67	5.77	0.04	0	0.2	-14.7	0	0	63.4	-2.2	-14.5	109.5	1.09
2017-12-05	04:30:00	6.67	5.76	0.03	0	0.2	-14.7	0	0	68.3	-2.2	-14.3	119.7	4.37
2017-12-05	04:45:00	6.67	5.74	0.03	0	0.2	-14.7	0	0	71.9	-2.2	-14.5	14.9	1.04
2017-12-05	05:00:00	6.59	5.75	0.03	0	0.2	-16.2	0	0	73	-2.2	-15.3	96	0.68
2017-12-05	05:15:00	6.59	5.75	0.03	0	0.2	-14.7	0	0	74.8	-2.2	-15.5	126.8	3.39
2017-12-05	05:30:00	6.59	5.75	0.03	0	0.2	-14.7	0	0	75.4	-2.3	-14.9	126.5	5.09
2017-12-05	05:45:00	6.59	5.74	0.03	0	0.2	-14.7	0	0	76	-2.3	-14.7	104.3	5.34
2017-12-05	06:00:00	6.59	5.73	0.03	0	0.2	-16.2	0	0	75.8	-2.3	-15.2	358.3	0.72
2017-12-05	06:15:00	6.59	5.72	0.03	0	0.2	-16.2	0	0	75.8	-2.4	-16.5	64.4	0.08
2017-12-05	06:30:00	6.59	5.72	0.03	0	0.3	-16.2	0	0	77.1	-2.4	-16.7	122.3	2.46
2017-12-05	06:45:00	6.59	5.72	0.03	1	0.9	-16.2	0	0	77.9	-2.4	-15.4	145.4	4.06
2017-12-05	07:00:00	6.51	5.71	0.03	4	3.7	-16.2	0	0	76.2	-2.4	-15.3	133.3	5.42
2017-12-05	07:15:00	6.51	5.71	0.03	15	9.8	-14.7	0	0	74.7	-2.4	-15.1	139.4	4.77
2017-12-05	07:30:00	6.51	5.71	0.04	33	20.1	-14.7	0	0	73.6	-2.4	-14.8	131.3	5.52
2017-12-05	07:45:00	6.67	5.71	0.03	62	60.8	-11.5	0	0	71.9	-2.5	-14.3	139.4	5.16
2017-12-05	08:00:00	6.75	5.71	0.03	88	105.1	-10	0	0	69.6	-2.5	-13.5	161.5	5
2017-12-05	08:15:00	6.82	5.71	0.03	118	81	-8.4	0	0	67.6	-2.5	-12.9	158.6	4.33
2017-12-05	08:30:00	6.9	5.71	0.03	201	157.9	-5.3	0	0	65	-2.5	-12.2	156.2	3.71
2017-12-05	08:45:00	6.98	5.71	0.04	257	194.4	-3.7	0	0	61.2	-2.5	-11.5	190.7	5.17
2017-12-05	09:00:00	7.14	5.7	0.03	315	239.4	-3.7	0	0	58.7	-2.5	-10.9	177.5	6.77
2017-12-05	09:15:00	7.22	5.7	0.03	377	274.8	-2.1	0	0	56.2	-2.6	-10.1	172	5.39
2017-12-05	09:30:00	7.29	5.71	0.04	425	305.3	-2.1	0	0	52.5	-2.6	-8.9	181.8	5.73
2017-12-05	09:45:00	7.37	5.69	0.04	470	333.8	-0.5	0	0	49	-2.6	-8	199.7	5.41
2017-12-05	10:00:00	7.45	5.68	0.03	452	360.5	-0.5	0	0	45	-2.6	-7.1	196.2	7.79
2017-12-05	10:15:00	7.45	5.7	0.04	550	380.4	1	0	0	42.4	-2.7	-6.7	188.4	8.51
2017-12-05	10:30:00	7.45	5.69	0.03	573	394.7	1	0	0	41.3	-2.7	-6.4	177	7.98
2017-12-05	10:45:00	7.53	5.67	0.03	609	413.7	1	0	0	38.8	-2.6	-5.7	178.9	7.12
2017-12-05	11:00:00	7.45	5.67	0.03	625	345.3	2.6	0	0	38.6	-2.7	-5.6	216.1	7.07
2017-12-05	11:15:00	7.45	5.69	0.03	627	422.6	2.6	0	0	38.5	-2.6	-5	213.8	6.11
2017-12-05	11:30:00	7.45	5.67	0.03	633	423.7	2.6	0	0	37.5	-2.6	-4.7	148.4	8.13
2017-12-05	11:45:00	7.45	5.67	0.03	654	434.4	2.6	0	0	36.1	-2.6	-4.2	222.7	8.5
2017-12-05	12:00:00	7.45	5.67	0.03	635	417.7	2.6	0	0	35.1	-2.6	-3.8	184.5	7.76
2017-12-05	12:15:00	7.45	5.68	0.04	615	400.1	2.6	0	0	33.8	-2.6	-3.6	242.6	9.09
2017-12-05	12:30:00	7.45	5.68	0.03	539	348.7	2.6	0	0	33	-2.5	-3.4	226.4	6.85
2017-12-05	12:45:00	7.45	5.67	0.03	512	333.1	2.6	0	0	32.4	-2.5	-3	193.3	6.94
2017-12-05	13:00:00	7.45	5.68	0.03	349	222.1	1	0	0	31.8	-2.5	-3.1	200	7.55
2017-12-05	13:15:00	7.45	5.69	0.03	328	212.1	1	0	0	31.7	-2.4	-3.1	197.2	8.16
2017-12-05	13:30:00	7.45	5.69	0.03	311	199.8	2.6	0	0	30.6	-2.4	-2.9	234.9	6.47
2017-12-05	13:45:00	7.45	5.68	0.03	334	219.6	2.6	0	0	29.5	-2.4	-2.6	214.3	7.56
2017-12-05	14:00:00	7.45	5.68	0.03	292	193.3	1	0	0	28.4	-2.3	-2.4	235.4	8.87
2017-12-05	14:15:00	7.37	5.7	0.03	215	138.9	-0.5	0	0	28.3	-2.3	-2.5	241.1	9.13
2017-12-05	14:30:00	7.37	5.7	0.03	193	128.4	-0.5	0	0	27.8	-2.2	-2.4	261.7	7.82
2017-12-05	14:45:00	7.37	5.7	0.03	177	121.1	1	0	0	27.6	-2.2	-2.2	240	7.21
2017-12-05	15:00:00	7.45	5.7	0.03	174	124.1	1	0	0	27.7	-2.2	-2	228.6	6.09
2017-12-05	15:15:00	7.45	5.7	0.03	148	115.5	2.6	0	0	28.2	-2.2	-2	226	8.31
2017-12-05	15:30:00	7.45	5.71	0.03	104	86.3	1	0	0	30.2	-2.2	-2	251.6	8.34
2017-12-05	15:45:00	7.37	5.71	0.03	59	49.1	-0.5	0	0	33	-2.1	-2.3	242.6	7.68
2017-12-05	16:00:00	7.37	5.71	0.04	26	20.5	-2.1	0	0	34.4	-2.1	-2.7	244	5.48
2017-12-05	16:15:00	7.29	5.71	0.03	9	8.1	-2.1	0	0	35.3	-2.1	-2.8	216.4	5.26
2017-12-05	16:30:00	7.22	5.71	0.03	2	2.3	-3.7	0	0	36.5	-2	-3.2	232	3.02
2017-12-05	16:45:00	7.22	5.71	0.03	0	0.5	-3.7	0	0	38	-2	-3.7	215.5	1.98
2017-12-05	17:00:00	7.22	5.71	0.03	0	0.2	-5.3	0	0	40.1	-2	-4.2	208.1	1.24
2017-12-05	17:15:00	7.14	5.71	0.03	0	0.3	-5.3	0	0	41.1	-2	-4.1	142.8	1.59
2017-12-05	17:30:00	7.14	5.71	0.03	0	0.2	-5.3	0	0	41.7	-2	-4.2	197.9	2.53
2017-12-05	17:45:00	7.14	5.71	0.03	0	0.2	-5.3	0	0	43.9	-2	-4.8	206	1.78
2017-12-05	18:00:00	7.06	5.71	0.03	0	0.2	-5.3	0	0	46.2	-2	-5.2	155.9	1.57
2017-12-05	18:15:00	7.06	5.72	0.03	0	0.2	-6.8	0	0	46.6	-2	-5.7	125.6	3.52
2017-12-05	18:30:00	7.06	5.72	0.03	0	0.2	-6.8	0	0	47	-2	-6	121.9	3.39
2017-12-05	18:45:00	7.06	5.72	0.03	0	0.2	-6.8	0	0	47.8	-2	-6.2	140.3	4.22
2017-12-05	19:00:00	7.06	5.72	0.04	0	0.2	-6.8	0	0	48.1	-2	-6.3	137.5	3.91
2017-12-05	19:15:00	7.06	5.72	0.03	0	0.2	-6.8	0	0	49.1	-2	-6.6	136.3	4.03
2017-12-05	19:30:00	7.06	5.71	0.03	0	0.2	-6.8	0	0	50.7	-2	-6.9	140.1	3.67
2017-12-05	19:45:00	6.98	5.71	0.04	0	0.2	-8.4	0	0	51.8	-2	-7.1	123.3	2.48
2017-12-05	20:00:00	6.98	5.71	0.03	0	0.2	-8.4	0	0	53.1	-2	-7.4	129.3	3.16
2017-12-05	20:15:00	6.98	5.71	0.03	0	0.2	-8.4	0	0	54	-2	-7.5	136.6	3
2017-12-05	20:30:00	6.98	5.72	0.03	0	0.2	-8.4	0	0	55.9	-2	-8.2	103.8	1.21
2017-12-05	20:45:00	6.98	5.71	0.03	0	0.2	-8.4	0	0	57.8	-2	-8.8	105.1	0.08
2017-12-05	21:00:00	6.9	5.71	0.03	0	0.2	-10	0	0	59.9	-2	-9.5	83.8	1.59
2017-12-05	21:15:00	6.9	5.72	0.03	0	0.2	-10	0	0	62.8	-2	-10.3	71	1.04
2017-12-05	21:30:00	6.9	5.72	0.03	0	0.2	-10	0	0	63.1	-2.1	-9.9	72.1	1.17
2017-12-05	21:45:00	6.9	5.71	0.03	0	0.2	-11.5	0	0	64	-2	-10.8	36.3	1.67
2017-12-05	22:00:00	6.9	5.71	0.03	0	0.2	-11.5	0	0	66.2	-2	-10.9	330.9	0.44
2017-12-05	22:15:00	6.9	5.71	0.03	0	0.2	-11.5	0	0	66.4	-2.1	-11.4	80.8	0.07
2017-12-05	22:30:00	6.82	5.71	0.03	0	0.2	-11.5	0	0	68	-2.1	-11.3	121	1.89
2017-12-05	22:45:00	6.82	5.71	0.03	0	0.2	-10	0	0	63.2	-2.1	-9.7	27.8	2.83
2017-12-05	23:00:00	6.82	5.71	0.03	0	0.2	-11.5	0	0	65.3	-2.1	-11	56.9	0.19
2017-12-05	23:15:00	6.82	5.71	0.03	0	0.2	-11.5	0	0	67.9	-2.1	-11.7	348.4	0.22
2017-12-05	23:30:00	6.82	5.71	0.03	0	0.2	-13.1	0	0	68.9	-2.2	-12.1	50.9	0.37
2017-12-05	23:45:00	6.82	5.71	0.03	0	0.2	-13.1	0	0	70.5	-2.2	-12.3	11.4	1.16
2017-12-06	00:00:00	6.75	5.71	0.04	0	0.2	-13.1	0	0	70.8	-2.2	-12.3	120.6	2.29
2017-12-06	00:15:00	6.75	5.71	0.03	0	0.2	-11.5	0	0	69.1	-2.2	-11.2	78.7	4.09
2017-12-06	00:30:00	6.75	5.71	0.03	0	0.2	-11.5	0	0	66.4	-2.2	-10.7	106.4	2.04
2017-12-06	00:45:00	6.75	5.71	0.03	0	0.2	-11.5	0	0	67	-2.2	-11	54.2	3.1
2017-12-06	01:00:00	6.75	5.71	0.04	0	0.2	-11.5	0	0	68	-2.2	-11.8	35	2.09
2017-12-06	01:15:00	6.75	5.71	0.03	0	0.2	-13.1	0	0	69	-2.2	-12.1	69.3	2.27
2017-12-06	01:30:00	6.75	5.71	0.03	0	0.2	-11.5	0	0	70.5	-2.2	-11.8	79.4	3.83
2017-12-06	01:45:00	6.75	5.71	0.03	0	0.2	-11.5	0	0	69.9	-2.2	-11.7	243.5	0.41
2017-12-06	02:00:00	6.67	5.71	0.03	0	0.2	-13.1	0	0	71	-2.3	-12	6.9	0.88
2017-12-06	02:15:00	6.67	5.71	0.03	0	0.2	-11.5	0	0	72.5	-2.3	-12.4	106.3	1.04
2017-12-06	02:30:00	6.67	5.71	0.03	0	0.2	-11.5	0	0	72.3	-2.3	-11.4	83.3	2.67
2017-12-06	02:45:00	6.67	5.7	0.03	0	0.2	-11.5	0	0	70.5	-2.3	-11.7	96.7	1.42
2017-12-06	03:00:00	6.67	5.7	0.03	0	0.2	-11.5	0	0	73	-2.3	-11.6	82.9	3.63
2017-12-06	03:15:00	6.67	5.7	0.03	0	0.2	-11.5	0	0	71.1	-2.3	-11.2	84.6	3.72
2017-12-06	03:30:00	6.67	5.7	0.03	0	0.2	-11.5	0	0	71.4	-2.3	-11.4	98.8	2.69
2017-12-06	03:45:00	6.67	5.7	0.03	0	0.2	-11.5	0	0	70.8	-2.3	-10.8	140	1.64
2017-12-06	04:00:00	6.67	5.69	0.03	0	0.2	-11.5	0	0	71	-2.4	-10.9	78.9	2.58
2017-12-06	04:15:00	6.59	5.7	0.03	0	0.2	-11.5	0	0	72.8	-2.4	-11.7	61.4	3.63
2017-12-06	04:30:00	6.59	5.69	0.03	0	0.2	-11.5	0	0	73.8	-2.4	-11.5	72.6	0.95
2017-12-06	04:45:00	6.59	5.68	0.03	0	0.2	-11.5	0	0	74.2	-2.4	-11.8	351	2.07
2017-12-06	05:00:00	6.59	5.69	0.03	0	0.2	-13.1	0	0	75.4	-2.5	-12.1	346.1	0.42
2017-12-06	05:15:00	6.59	5.69	0.03	0	0.2	-13.1	0	0	75.8	-2.5	-12.2	83.6	3.46
2017-12-06	05:30:00	6.59	5.69	0.03	0	0.2	-13.1	0	0	76.2	-2.5	-12.1	73.8	3.62
2017-12-06	05:45:00	6.59	5.68	0.03	0	0.2	-13.1	0	0	76.9	-2.5	-12.1	77.5	1.15
2017-12-06	06:00:00	6.59	5.67	0.03	0	0.2	-11.5	0	0	78.1	-2.5	-12.3	77.4	2.78
2017-12-06	06:15:00	6.59	5.68	0.03	0	0.2	-11.5	0	0	78.7	-2.5	-11.9	96.3	3.18
2017-12-06	06:30:00	6.59	5.69	0.03	0	0.3	-11.5	0	0	77.8	-2.5	-11	85.1	4.08
2017-12-06	06:45:00	6.59	5.68	0.03	0	0.7	-11.5	0	0	75.9	-2.5	-11.1	76.8	3.6
2017-12-06	07:00:00	6.59	5.67	0.03	3	2.8	-11.5	0	0	75.6	-2.6	-11.2	89.5	3.42
2017-12-06	07:15:00	6.59	5.68	0.03	11	5.9	-11.5	0	0	76.7	-2.6	-11.3	84.5	2.9
2017-12-06	07:30:00	6.59	5.67	0.03	25	11.9	-11.5	0	0	76.6	-2.6	-11.5	75.6	0.77
2017-12-06	07:45:00	6.59	5.66	0.03	51	38	-11.5	0	0	77.8	-2.6	-11.6	24.6	0.08
2017-12-06	08:00:00	6.67	5.65	0.03	84	83.5	-8.4	0	0	78.7	-2.7	-11.1	50.1	0.28
2017-12-06	08:15:00	6.75	5.66	0.03	119	79.1	-6.8	0	0	77.3	-2.7	-10.4	104.3	0.28
2017-12-06	08:30:00	6.9	5.66	0.03	186	140.3	-5.3	0	0	73.9	-2.7	-9.4	3.1	1.44
2017-12-06	08:45:00	6.98	5.65	0.02	243	182	-2.1	0	0	70.7	-2.7	-8.8	55.8	1.4
2017-12-06	09:00:00	7.14	5.65	0.03	301	224.8	-0.5	0	0	66.9	-2.7	-7.3	40.7	2.6
2017-12-06	09:15:00	7.29	5.65	0.03	357	258.5	1	0	0	61.1	-2.7	-6.1	110.3	4.73
2017-12-06	09:30:00	7.37	5.65	0.03	402	288.2	2.6	0	0	57.1	-2.7	-5.2	121.4	4.3
2017-12-06	09:45:00	7.37	5.65	0.03	400	280.9	2.6	0	0	53.3	-2.7	-4.7	122.5	5.19
2017-12-06	10:00:00	7.45	5.65	0.03	415	328.3	2.6	0	0	52.2	-2.7	-4.3	150.3	5.27
2017-12-06	10:15:00	7.45	5.65	0.03	510	358.8	4.2	0	0	52.2	-2.7	-3.6	140	4.58
2017-12-06	10:30:00	7.45	5.65	0.03	463	309.2	2.6	0	0	51.6	-2.7	-3.3	128.4	5.84
2017-12-06	10:45:00	7.45	5.65	0.03	384	243.1	2.6	0	0	52.3	-2.7	-3.2	136.5	5.29
2017-12-06	11:00:00	7.45	5.65	0.03	372	199.3	2.6	0	0	51.8	-2.7	-3	167.8	4.57
2017-12-06	11:15:00	7.45	5.65	0.03	426	267.4	4.2	0	0	48.6	-2.7	-2	161.2	4.25
2017-12-06	11:30:00	7.45	5.65	0.03	546	368.1	5.7	0	0	45.4	-2.7	-0.9	156.7	5.22
2017-12-06	11:45:00	7.37	5.65	0.03	325	203.2	4.2	0	0	46.1	-2.7	-1.2	237.7	4.25
2017-12-06	12:00:00	7.45	5.65	0.03	363	230.2	4.2	0	0	45.6	-2.6	-0.9	240	3.49
2017-12-06	12:15:00	7.45	5.65	0.03	330	206.8	4.2	0	0	45.3	-2.6	-0.7	201.4	3.84
2017-12-06	12:30:00	7.45	5.65	0.03	248	147.7	4.2	0	0	46	-2.6	-0.9	187.5	3.93
2017-12-06	12:45:00	7.45	5.65	0.03	346	213.8	4.2	0	0	45.7	-2.5	-0.6	168.2	3.7
2017-12-06	13:00:00	7.45	5.65	0.03	500	322.1	7.3	0	0	43.8	-2.5	0.3	132.1	3.53
2017-12-06	13:15:00	7.45	5.65	0.03	598	396.4	7.3	0	0	42.3	-2.5	0.9	164.9	4.87
2017-12-06	13:30:00	7.45	5.65	0.04	499	320.6	7.3	0	0	41.8	-2.4	0.8	154.7	5.27
2017-12-06	13:45:00	7.45	5.65	0.03	481	310.7	8.9	0	0	40.4	-2.4	1.3	182.1	4.19
2017-12-06	14:00:00	7.45	5.66	0.03	433	275	8.9	0	0	40.3	-2.3	1.4	171.6	5.24
2017-12-06	14:15:00	7.37	5.67	0.03	386	244.9	8.9	0	0	38.4	-2.3	2	211.7	4.59
2017-12-06	14:30:00	7.37	5.66	0.03	374	249.7	8.9	0	0	37.7	-2.3	2.2	235.2	6.63
2017-12-06	14:45:00	7.37	5.66	0.03	322	227.8	8.9	0	0	38	-2.2	2	246.7	4.42
2017-12-06	15:00:00	7.37	5.67	0.03	204	151	7.3	0	0	38.6	-2.2	1.6	260.4	6.01
2017-12-06	15:15:00	7.37	5.69	0.04	124	82.6	5.7	0	0	39.8	-2.2	1	277.1	6.75
2017-12-06	15:30:00	7.37	5.7	0.03	104	87.9	4.2	0	0	40.1	-2.2	0.9	290.8	5.71
2017-12-06	15:45:00	7.37	5.69	0.04	51	40.3	2.6	0	0	41.4	-2.1	0.6	313.1	4.51
2017-12-06	16:00:00	7.29	5.69	0.03	28	22.9	1	0	0	42.8	-2.1	0.2	283	5.06
2017-12-06	16:15:00	7.22	5.71	0.03	10	8.5	-0.5	0	0	44.7	-2	-0.5	308.9	2.04
2017-12-06	16:30:00	7.22	5.7	0.04	1	2.3	-0.5	0	0	47.4	-2	-1.2	305.1	1.65
2017-12-06	16:45:00	7.22	5.71	0.03	0	0.5	-2.1	0	0	47.9	-2	-1.5	21.4	1.52
2017-12-06	17:00:00	7.14	5.7	0.03	0	0.2	-2.1	0	0	49.9	-2	-2.2	303.9	1.68
2017-12-06	17:15:00	7.14	5.71	0.03	0	0.2	-2.1	0	0	51	-2	-2.5	306.6	1.17
2017-12-06	17:30:00	7.14	5.71	0.04	0	0.2	-2.1	0	0	50.2	-2	-2.1	307.4	2.84
2017-12-06	17:45:00	7.14	5.71	0.03	0	0.2	-2.1	0	0	49.6	-2	-1.8	312.6	2.29
2017-12-06	18:00:00	7.06	5.71	0.03	0	0.2	-2.1	0	0	49.9	-2	-2	279.2	4.72
2017-12-06	18:15:00	7.06	5.71	0.04	0	0.2	-3.7	0	0	47.3	-2	-2.4	345.3	7.4
2017-12-06	18:30:00	7.06	5.71	0.03	0	0.2	-3.7	0	0	47.3	-2	-3.2	352	5.52
2017-12-06	18:45:00	7.06	5.71	0.04	0	0.2	-3.7	0	0	48.4	-2	-3.8	350	6.16
2017-12-06	19:00:00	7.06	5.71	0.04	0	0.2	-5.3	0	0	48	-2	-4.2	342.7	6.96
2017-12-06	19:15:00	7.06	5.71	0.04	0	0.2	-5.3	0	0	48.1	-1.9	-4.5	324.9	6.11
2017-12-06	19:30:00	6.98	5.71	0.03	0	0.2	-5.3	0	0	50.4	-2	-4.9	320	5.16
2017-12-06	19:45:00	6.98	5.72	0.03	0	0.2	-5.3	0	0	53.1	-2	-5.2	338.9	6.04
2017-12-06	20:00:00	6.98	5.71	0.03	0	0.2	-5.3	0	0	56.5	-2	-5.3	343.4	7.99
2017-12-06	20:15:00	6.98	5.71	0.03	0	0.2	-6.8	0	0	61.2	-1.9	-5.5	340.8	6.5
2017-12-06	20:30:00	6.98	5.71	0.03	0	0.2	-6.8	0	0	65.2	-2	-5.8	357.1	4.79
2017-12-06	20:45:00	6.9	5.71	0.03	0	0.2	-6.8	0	0	67.7	-2	-6.1	298.3	3.02
2017-12-06	21:00:00	6.9	5.71	0.04	0	0.2	-6.8	0	0	69.8	-1.9	-6.5	324.9	1.37
2017-12-06	21:15:00	6.9	5.72	0.03	0	0.2	-8.4	0	0	73.1	-2	-6.9	309.1	2.35
2017-12-06	21:30:00	6.9	5.72	0.03	0	0.2	-8.4	0	0	75.2	-2	-7.2	332.8	2.11
2017-12-06	21:45:00	6.9	5.71	0.03	0	0.2	-8.4	0	0	77.3	-2	-7.3	327.5	3.59
2017-12-06	22:00:00	6.9	5.71	0.03	0	0.2	-8.4	0	0	78.6	-2	-7.4	326.5	3.67
2017-12-06	22:15:00	6.9	5.71	0.03	0	0.2	-8.4	0	0	79.7	-2	-7.7	322.4	4.33
2017-12-06	22:30:00	6.82	5.71	0.03	0	0.2	-8.4	0	0	81.3	-2	-7.9	356	3.44
2017-12-06	22:45:00	6.82	5.72	0.03	0	0.2	-8.4	0	0	82.3	-2	-8.1	325	4.03
2017-12-06	23:00:00	6.82	5.71	0.03	0	0.2	-8.4	0	0	83.2	-2	-8.2	352.1	4.28
2017-12-06	23:15:00	6.82	5.71	0.03	0	0.2	-10	0	0	84	-2	-8.4	329.3	3.19
2017-12-06	23:30:00	6.82	5.71	0.03	0	0.3	-10	0	0	84.9	-2	-8.7	290.2	0.79
2017-12-06	23:45:00	6.82	5.71	0.04	0	0.2	-10	0	0	85.5	-2	-9.3	19.1	0.28
2017-12-07	00:00:00	6.82	5.71	0.03	0	0.2	-10	0	0	86.2	-2	-9.9	320.5	0.21
2017-12-07	00:15:00	6.75	5.71	0.03	0	0.2	-10	0	0	87.7	-2	-9.3	293.8	2.92
2017-12-07	00:30:00	6.75	5.71	0.03	0	0.2	-10	0	0	87.9	-2	-9	310.2	4.26
2017-12-07	00:45:00	6.75	5.71	0.03	0	0.2	-10	0	0	87.6	-2	-9	304.2	2.47
2017-12-07	01:00:00	6.75	5.71	0.03	0	0.2	-10	0	0	87.8	-2	-9.3	314.8	1.54
2017-12-07	01:15:00	6.75	5.71	0.03	0	0.2	-10	0	0	88.5	-2	-9.5	331.2	1.97
2017-12-07	01:30:00	6.75	5.71	0.03	0	0.2	-10	0	0	88.9	-2	-9.8	331.5	1.33
2017-12-07	01:45:00	6.75	5.71	0.03	0	0.2	-10	0	0	89.5	-2.1	-9.7	301.7	4.11
2017-12-07	02:00:00	6.75	5.71	0.03	0	0.2	-10	0	0	89.7	-2.1	-9.7	323.3	4.87
2017-12-07	02:15:00	6.67	5.71	0.03	0	0.2	-10	0	0	89.7	-2.1	-9.9	324.8	3.14
2017-12-07	02:30:00	6.67	5.71	0.03	0	0.2	-10	0	0	90.1	-2.1	-10	292.8	2.43
2017-12-07	02:45:00	6.67	5.71	0.03	0	0.2	-10	0	0	90.3	-2.1	-9.9	304.1	4.22
2017-12-07	03:00:00	6.67	5.7	0.04	0	0.2	-10	0	0	89.8	-2.2	-9.7	310.8	5.61
2017-12-07	03:15:00	6.67	5.71	0.03	0	0.2	-10	0	0	88.5	-2.2	-9.7	314.5	1.66
2017-12-07	03:30:00	6.67	5.71	0.03	0	0.2	-10	0	0	88	-2.2	-9.6	344.1	2.29
2017-12-07	03:45:00	6.67	5.7	0.03	0	0.2	-10	0	0	87.4	-2.2	-9.6	332	1.51
2017-12-07	04:00:00	6.67	5.7	0.03	0	0.2	-10	0	0	87.6	-2.2	-9.8	36.6	1.37
2017-12-07	04:15:00	6.67	5.7	0.04	0	0.2	-10	0	0	88.2	-2.2	-9.9	77.1	0.82
2017-12-07	04:30:00	6.67	5.71	0.03	0	0.2	-10	0	0	88.4	-2.2	-10.2	82.2	0.08
2017-12-07	04:45:00	6.59	5.7	0.03	0	0.2	-11.5	0	0	88.4	-2.2	-10.7	314.7	0.08
2017-12-07	05:00:00	6.67	5.7	0.03	0	0.2	-10	0	0	89.1	-2.2	-10.1	303.6	3.92
2017-12-07	05:15:00	6.59	5.71	0.03	0	0.2	-10	0	0	88	-2.2	-9.9	49	1.22
2017-12-07	05:30:00	6.59	5.71	0.03	0	0.2	-11.5	0	0	87.1	-2.2	-10.6	38.4	0.57
2017-12-07	05:45:00	6.59	5.7	0.03	0	0.2	-11.5	0	0	87.2	-2.2	-11.4	11.6	1.17
2017-12-07	06:00:00	6.59	5.69	0.03	0	0.2	-11.5	0	0	88.2	-2.2	-11.4	17.2	1.64
2017-12-07	06:15:00	6.59	5.7	0.03	0	0.2	-11.5	0	0	88.9	-2.3	-11	334.9	3.78
2017-12-07	06:30:00	6.59	5.7	0.03	0	0.2	-11.5	0	0	88.7	-2.3	-10.7	4.3	1.48
2017-12-07	06:45:00	6.59	5.69	0.04	0	0.6	-11.5	0	0	88	-2.3	-11	314	1.86
2017-12-07	07:00:00	6.59	5.69	0.03	3	2.6	-11.5	0	0	88.1	-2.3	-10.9	322.5	0.08
2017-12-07	07:15:00	6.59	5.69	0.03	11	6.7	-11.5	0	0	87.5	-2.3	-11.5	37.7	0.08
2017-12-07	07:30:00	6.59	5.69	0.03	26	15.2	-11.5	0	0	87.6	-2.3	-11.7	51	0.19
2017-12-07	07:45:00	6.59	5.69	0.03	47	38.7	-11.5	0	0	88.1	-2.3	-11.5	53.2	0.08
2017-12-07	08:00:00	6.67	5.68	0.03	69	67.4	-8.4	0	0	88.4	-2.3	-11	100.8	1.68
2017-12-07	08:15:00	6.67	5.69	0.03	99	65.4	-8.4	0	0	88.3	-2.4	-10.3	93.4	1.39
2017-12-07	08:30:00	6.82	5.69	0.03	139	109.3	-5.3	0	0	87.6	-2.4	-9.7	142	3.58
2017-12-07	08:45:00	6.9	5.67	0.03	182	145.4	-2.1	0	0	86.9	-2.4	-9	139.4	1.33
2017-12-07	09:00:00	6.98	5.68	0.04	220	175.6	-2.1	0	0	85.9	-2.4	-8.4	104.6	2.28
2017-12-07	09:15:00	7.06	5.68	0.03	252	195.5	-0.5	0	0	84.3	-2.5	-7.7	263.3	0.41
2017-12-07	09:30:00	7.14	5.67	0.03	306	230.1	1	0	0	81.3	-2.5	-7.2	258.5	1.76
2017-12-07	09:45:00	7.22	5.67	0.03	337	252.4	1	0	0	75.5	-2.4	-6.8	299.8	4.87
2017-12-07	10:00:00	7.29	5.66	0.03	380	314.6	1	0	0	65.6	-2.5	-6.5	284	6.37
2017-12-07	10:15:00	7.37	5.67	0.03	482	349.5	1	0	0	63.4	-2.5	-6.4	300	7.02
2017-12-07	10:30:00	7.45	5.67	0.04	500	356.3	-0.5	0	0	62.1	-2.5	-6.4	275.6	6.96
2017-12-07	10:45:00	7.45	5.66	0.03	537	377.6	1	0	0	61	-2.4	-6.1	325	5.72
2017-12-07	11:00:00	7.45	5.66	0.03	563	328.9	1	0	0	59.4	-2.5	-5.8	322.1	5.46
2017-12-07	11:15:00	7.45	5.66	0.03	584	401.1	1	0	0	53.2	-2.4	-5.3	292.1	5.32
2017-12-07	11:30:00	7.53	5.67	0.03	604	414.4	1	0	0	53.5	-2.5	-5.3	323.2	8.22
2017-12-07	11:45:00	7.45	5.66	0.03	563	401.6	1	0	0	53.6	-2.5	-5	311.4	6.53
2017-12-07	12:00:00	7.53	5.66	0.03	485	321.1	1	0	0	52.4	-2.4	-4.9	261.9	7.6
2017-12-07	12:15:00	7.45	5.67	0.03	411	257.6	-0.5	0	0	50.9	-2.5	-4.7	349.3	8.82
2017-12-07	12:30:00	7.45	5.68	0.03	457	296.1	-0.5	0	0	50.8	-2.4	-4.8	10.5	7.45
2017-12-07	12:45:00	7.53	5.67	0.03	495	316.5	1	0	0	47.1	-2.3	-4.8	315.6	9.88
2017-12-07	13:00:00	7.53	5.67	0.03	587	382.1	1	0	0	45.3	-2.3	-4.6	299.1	9.48
2017-12-07	13:15:00	7.53	5.67	0.03	565	371.7	2.6	0	0	43.8	-2.3	-4.2	307.2	9.48
2017-12-07	13:30:00	7.53	5.69	0.03	486	319	1	0	0	44	-2.3	-4.4	302.8	10.6
2017-12-07	13:45:00	7.45	5.67	0.03	348	217	1	0	0	44.4	-2.2	-5	332.3	11.23
2017-12-07	14:00:00	7.53	5.68	0.03	332	206.1	1	0	0	43.8	-2.2	-5.2	326.1	9.83
2017-12-07	14:15:00	7.53	5.7	0.03	388	246.5	1	0	0	42.6	-2.2	-5	272.3	6.98
2017-12-07	14:30:00	7.53	5.69	0.03	345	221.3	1	0	0	42.1	-2.2	-5.2	347.4	9.61
2017-12-07	14:45:00	7.53	5.69	0.03	279	185.2	1	0	0	41.5	-2.2	-5.3	343.1	9.09
2017-12-07	15:00:00	7.53	5.68	0.03	217	151.5	1	0	0	40.6	-2.2	-5.2	52.6	9.67
2017-12-07	15:15:00	7.45	5.7	0.04	155	114.3	-0.5	0	0	39.7	-2.2	-5.4	298.6	6.87
2017-12-07	15:30:00	7.53	5.7	0.03	104	81.2	-2.1	0	0	39.6	-2.2	-5.7	302.5	8.19
2017-12-07	15:45:00	7.45	5.7	0.03	61	52.4	-3.7	0	0	39.8	-2.1	-6	350.8	7.44
2017-12-07	16:00:00	7.37	5.7	0.03	31	22.9	-5.3	0	0	40.9	-2.1	-6.4	286.7	6.71
2017-12-07	16:15:00	7.37	5.71	0.03	12	8	-6.8	0	0	41.4	-2.1	-6.7	337.5	7.11
2017-12-07	16:30:00	7.29	5.71	0.04	2	2.5	-6.8	0	0	42.3	-2.1	-6.9	314.1	7.55
2017-12-07	16:45:00	7.29	5.71	0.04	0	0.5	-8.4	0	0	43.1	-2	-7.2	300.4	5.12
2017-12-07	17:00:00	7.22	5.7	0.03	0	0.3	-8.4	0	0	45.9	-2.1	-7.5	341.8	6.85
2017-12-07	17:15:00	7.22	5.71	0.03	0	0.2	-8.4	0	0	49.1	-2	-7.8	345.1	5.69
2017-12-07	17:30:00	7.22	5.71	0.03	0	0.2	-8.4	0	0	50.8	-2	-8.2	350.6	5.09
2017-12-07	17:45:00	7.14	5.71	0.03	0	0.2	-10	0	0	52.4	-2	-8.5	337.3	4.54
2017-12-07	18:00:00	7.14	5.71	0.03	0	0.2	-10	0	0	54.8	-2	-9.3	16	1.64
2017-12-07	18:15:00	7.14	5.71	0.04	0	0.2	-10	0	0	56.6	-2.1	-9.6	359.2	3.03
2017-12-07	18:30:00	7.14	5.71	0.03	0	0.2	-11.5	0	0	57.8	-2.1	-10	336.5	1.35
2017-12-07	18:45:00	7.06	5.71	0.03	0	0.2	-11.5	0	0	59.7	-2.1	-10.6	328.1	0.21
2017-12-07	19:00:00	7.06	5.7	0.03	0	0.2	-11.5	0	0	61.6	-2.1	-11	352	0.35
2017-12-07	19:15:00	7.06	5.71	0.03	0	0.2	-13.1	0	0	63.3	-2.1	-11.5	55.3	0.08
2017-12-07	19:30:00	7.06	5.71	0.03	0	0.2	-13.1	0	0	66.1	-2.1	-12.2	62.6	0.3
2017-12-07	19:45:00	7.06	5.71	0.03	0	0.2	-13.1	0	0	68	-2.2	-12.4	55.7	0.24
2017-12-07	20:00:00	7.06	5.7	0.03	0	0.2	-13.1	0	0	68.7	-2.2	-12.7	45.4	0.08
2017-12-07	20:15:00	6.98	5.71	0.03	0	0.2	-13.1	0	0	69.6	-2.2	-12.7	42.5	0.3
2017-12-07	20:30:00	6.98	5.71	0.03	0	0.2	-14.7	0	0	68.7	-2.2	-12.7	64.6	0.19
2017-12-07	20:45:00	6.98	5.7	0.03	0	0.2	-14.7	0	0	71.2	-2.2	-13.4	64.7	0.07
2017-12-07	21:00:00	6.9	5.7	0.03	0	0.2	-14.7	0	0	73.2	-2.2	-13.8	351.5	0.08
2017-12-07	21:15:00	6.9	5.7	0.03	0	0.2	-14.7	0	0	73.5	-2.2	-13.8	22	0.19
2017-12-07	21:30:00	6.9	5.7	0.03	0	0.2	-14.7	0	0	73.6	-2.3	-13.4	335	0.33
2017-12-07	21:45:00	6.9	5.69	0.03	0	0.2	-14.7	0	0	71.6	-2.3	-12.9	320	0.33
2017-12-07	22:00:00	6.9	5.7	0.03	0	0.2	-14.7	0	0	71.7	-2.3	-13.3	96.5	0.95
2017-12-07	22:15:00	6.9	5.7	0.03	0	0.2	-14.7	0	0	73.7	-2.4	-14	106.2	0.77
2017-12-07	22:30:00	6.9	5.7	0.03	0	0.2	-14.7	0	0	74.9	-2.4	-14.4	106.3	0.08
2017-12-07	22:45:00	6.82	5.68	0.03	0	0.2	-14.7	0	0	76.5	-2.4	-14.4	106.3	0.08
2017-12-07	23:00:00	6.82	5.68	0.03	0	0.2	-14.7	0	0	76.1	-2.5	-14.4	262	0.08
2017-12-07	23:15:00	6.82	5.68	0.04	0	0.2	-14.7	0	0	75.6	-2.5	-13.7	344.6	0.22
2017-12-07	23:30:00	6.82	5.68	0.03	0	0.2	-14.7	0	0	74.3	-2.5	-14.7	67.5	0.68
2017-12-07	23:45:00	6.82	5.67	0.03	0	0.2	-16.2	0	0	76.9	-2.6	-15.2	46	0.08
2017-12-08	00:00:00	6.82	5.67	0.03	0	0.2	-16.2	0	0	78.5	-2.6	-15.3	343.8	0.31
2017-12-08	00:15:00	6.75	5.66	0.03	0	0.2	-16.2	0	0	78.6	-2.7	-15.2	14.9	0.64
2017-12-08	00:30:00	6.75	5.66	0.03	0	0.2	-16.2	0	0	78.2	-2.7	-15.5	2.2	0.53
2017-12-08	00:45:00	6.75	5.66	0.03	0	0.2	-16.2	0	0	78.4	-2.7	-15.8	35.5	0.26
2017-12-08	01:00:00	6.75	5.65	0.03	0	0.2	-16.2	0	0	79.2	-2.7	-15.8	41.4	0.08
2017-12-08	01:15:00	6.75	5.65	0.04	0	0.2	-16.2	0	0	79.7	-2.7	-16.1	80.6	0.53
2017-12-08	01:30:00	6.67	5.65	0.03	0	0.2	-16.2	0	0	80.9	-2.7	-16.1	102.9	0.38
2017-12-08	01:45:00	6.67	5.65	0.03	0	0.2	-16.2	0	0	81.8	-2.8	-15.4	34.6	0.08
2017-12-08	02:00:00	6.67	5.65	0.03	0	0.2	-16.2	0	0	80.4	-2.8	-15.8	134.7	0.54
2017-12-08	02:15:00	6.67	5.65	0.03	0	0.2	-16.2	0	0	81.5	-2.8	-15.1	140.2	3.65
2017-12-08	02:30:00	6.67	5.65	0.03	0	0.2	-14.7	0	0	82.3	-2.8	-14.8	127.6	3.82
2017-12-08	02:45:00	6.67	5.65	0.03	0	0.2	-14.7	0	0	83.4	-2.8	-15	127.5	4.37
2017-12-08	03:00:00	6.67	5.64	0.03	0	0.2	-14.7	0	0	83.6	-2.9	-15.2	141.9	4.98
2017-12-08	03:15:00	6.67	5.64	0.03	0	0.2	-16.2	0	0	82.7	-2.9	-15.3	141.1	4.9
2017-12-08	03:30:00	6.67	5.64	0.03	0	0.2	-14.7	0	0	81.7	-2.9	-15.2	132.7	5.23
2017-12-08	03:45:00	6.67	5.63	0.03	0	0.2	-14.7	0	0	80.3	-2.9	-14.9	136.7	5.57
2017-12-08	04:00:00	6.59	5.62	0.03	0	0.2	-14.7	0	0	78.8	-2.9	-14.8	130	5.24
2017-12-08	04:15:00	6.59	5.63	0.03	0	0.2	-14.7	0	0	78.6	-2.9	-15	126.5	5.48
2017-12-08	04:30:00	6.59	5.62	0.03	0	0.2	-16.2	0	0	78.9	-3	-15.2	119.8	5.53
2017-12-08	04:45:00	6.59	5.62	0.03	0	0.2	-14.7	0	0	79.4	-3	-15.3	134.5	5.61
2017-12-08	05:00:00	6.59	5.62	0.03	0	0.2	-16.2	0	0	79.5	-3	-15.3	131	6.14
2017-12-08	05:15:00	6.59	5.62	0.03	0	0.2	-16.2	0	0	79.6	-3	-15.4	139.4	4.87
2017-12-08	05:30:00	6.59	5.61	0.03	0	0.2	-16.2	0	0	80	-3.1	-15.5	121.3	4.69
2017-12-08	05:45:00	6.59	5.6	0.03	0	0.2	-16.2	0	0	80.3	-3.1	-15.6	121.6	4.1
2017-12-08	06:00:00	6.59	5.6	0.03	0	0.2	-16.2	0	0	80.2	-3.2	-15.2	153.2	4.62
2017-12-08	06:15:00	6.59	5.6	0.03	0	0.2	-14.7	0	0	79.3	-3.2	-14.9	142.9	4.42
2017-12-08	06:30:00	6.59	5.6	0.03	0	0.2	-14.7	0	0	79	-3.2	-14.8	143.1	5.35
2017-12-08	06:45:00	6.51	5.59	0.03	0	0.6	-14.7	0	0	79.2	-3.2	-14.8	122.6	4.82
2017-12-08	07:00:00	6.51	5.59	0.03	2	3.9	-14.7	0	0	80.2	-3.2	-14.9	138.1	3.92
2017-12-08	07:15:00	6.51	5.59	0.03	10	11	-14.7	0	0	81.2	-3.2	-14.7	121.7	3.84
2017-12-08	07:30:00	6.59	5.59	0.03	24	20.2	-14.7	0	0	80.9	-3.2	-14.4	127.5	2.36
2017-12-08	07:45:00	6.59	5.58	0.03	37	24.4	-14.7	0	0	79.8	-3.2	-14.1	133.3	2.54
2017-12-08	08:00:00	6.59	5.58	0.02	52	30	-13.1	0	0	79.2	-3.2	-14	132.4	3.67
2017-12-08	08:15:00	6.59	5.58	0.03	95	60.2	-11.5	0	0	79.7	-3.2	-13.7	129.5	4.46
2017-12-08	08:30:00	6.75	5.58	0.03	148	111.6	-8.4	0	0	79.1	-3.3	-13	134.1	4.89
2017-12-08	08:45:00	6.82	5.58	0.03	160	114.8	-6.8	0	0	76.9	-3.2	-12.4	131.7	5.28
2017-12-08	09:00:00	6.98	5.58	0.03	288	226.4	-3.7	0	0	75	-3.2	-11.4	141.2	4.84
2017-12-08	09:15:00	6.9	5.58	0.02	281	205.8	-6.8	0	0	70.6	-3.2	-10.1	118.9	5.85
2017-12-08	09:30:00	7.06	5.58	0.03	267	180.8	-5.3	0	0	67.4	-3.3	-9.6	126.7	6.34
2017-12-08	09:45:00	7.06	5.58	0.03	174	107.1	-6.8	0	0	63.6	-3.2	-8.9	157.6	5.18
2017-12-08	10:00:00	7.14	5.58	0.02	328	250.2	-2.1	0	0	58.4	-3.3	-8.1	160.8	5.48
2017-12-08	10:15:00	7.29	5.58	0.03	494	334.7	-0.5	0	0	50.5	-3.3	-6.8	141.5	7.99
2017-12-08	10:30:00	7.29	5.58	0.02	599	414.5	1	0	0	45.2	-3.2	-5.7	204.5	7.03
2017-12-08	10:45:00	7.37	5.58	0.03	326	201.8	-2.1	0	0	44.7	-3.2	-5.7	186.4	5.83
2017-12-08	11:00:00	7.37	5.57	0.03	278	171.3	-2.1	0	0	45.6	-3.2	-5.6	160.1	4.47
2017-12-08	11:15:00	7.37	5.58	0.03	244	147.6	-2.1	0	0	45.3	-3.2	-5.2	157.5	4.72
2017-12-08	11:30:00	7.29	5.58	0.03	218	130.6	-2.1	0	0	44.9	-3.2	-4.8	206.5	5.17
2017-12-08	11:45:00	7.37	5.58	0.03	252	153.3	-0.5	0	0	44.9	-3.2	-4.4	118.6	4.69
2017-12-08	12:00:00	7.37	5.58	0.03	287	177.8	-0.5	0	0	45.8	-3.2	-3.8	215.7	5.57
2017-12-08	12:15:00	7.37	5.58	0.03	294	183.6	-0.5	0	0	46.1	-3.2	-3.4	211.6	4.61
2017-12-08	12:30:00	7.37	5.58	0.03	286	181	1	0	0	46.4	-3.2	-3.1	171.5	4.98
2017-12-08	12:45:00	7.37	5.58	0.03	252	159.2	-0.5	0	0	46.7	-3.1	-3	167.3	5.53
2017-12-08	13:00:00	7.37	5.58	0.03	211	127.8	-0.5	0	0	47.5	-3	-2.9	199.2	5.1
2017-12-08	13:15:00	7.37	5.58	0.03	266	165.5	1	0	0	47.2	-3	-2.5	142.1	3.61
2017-12-08	13:30:00	7.45	5.58	0.03	281	173.6	2.6	0	0	47.3	-3	-2.2	220.5	4.19
2017-12-08	13:45:00	7.37	5.59	0.03	274	168.1	1	0	0	47.4	-2.9	-1.5	251.5	6.23
2017-12-08	14:00:00	7.37	5.58	0.03	183	112.8	1	0	0	47.8	-2.9	-1.6	216.8	8.26
2017-12-08	14:15:00	7.29	5.59	0.03	147	89.6	-0.5	0	0	47.9	-2.8	-1.6	216.8	6.72
2017-12-08	14:30:00	7.37	5.59	0.03	146	85.3	1	0	0	46.8	-2.8	-1.5	224.8	6.8
2017-12-08	14:45:00	7.37	5.59	0.03	178	109.5	1	0	0	46.3	-2.8	-1.4	232.9	6.98
2017-12-08	15:00:00	7.37	5.59	0.03	103	62.1	-0.5	0	0	47.5	-2.7	-1.5	253	7.67
2017-12-08	15:15:00	7.29	5.59	0.03	79	51.1	-0.5	0	0	47.8	-2.7	-1.4	250.2	6.11
2017-12-08	15:30:00	7.29	5.59	0.03	38	25.8	-0.5	0	0	48	-2.7	-1.5	232.5	5.85
2017-12-08	15:45:00	7.29	5.6	0.03	45	34.7	-0.5	0	0	48.7	-2.7	-1.5	241.1	5.67
2017-12-08	16:00:00	7.22	5.6	0.03	27	20.2	-2.1	0	0	49.4	-2.7	-1.7	225.3	4.92
2017-12-08	16:15:00	7.22	5.61	0.03	10	7.5	-2.1	0	0	51.2	-2.6	-2.2	214.5	3.82
2017-12-08	16:30:00	7.22	5.62	0.03	2	2.4	-3.7	0	0	52.2	-2.6	-2.6	205.9	3.78
2017-12-08	16:45:00	7.14	5.62	0.03	0	0.5	-3.7	0	0	53.5	-2.5	-3.1	217.3	4.26
2017-12-08	17:00:00	7.14	5.62	0.03	0	0.2	-3.7	0	0	53.8	-2.5	-3.3	249.8	3.77
2017-12-08	17:15:00	7.14	5.63	0.03	0	0.2	-5.3	0	0	54.2	-2.5	-3.6	237.4	2.06
2017-12-08	17:30:00	7.06	5.64	0.03	0	0.2	-5.3	0	0	57.4	-2.5	-4.7	233.8	0.34
2017-12-08	17:45:00	7.06	5.63	0.03	0	0.2	-5.3	0	0	60.8	-2.4	-5.6	275.8	0.08
2017-12-08	18:00:00	7.06	5.64	0.03	0	0.2	-6.8	0	0	62.8	-2.4	-5.6	178.7	0.61
2017-12-08	18:15:00	7.06	5.64	0.03	0	0.2	-5.3	0	0	61.2	-2.5	-5	172.7	1.3
2017-12-08	18:30:00	7.06	5.64	0.03	0	0.2	-5.3	0	0	61	-2.4	-4.9	160.7	1.77
2017-12-08	18:45:00	6.98	5.64	0.03	0	0.2	-6.8	0	0	62.3	-2.5	-5.3	181.9	1.93
2017-12-08	19:00:00	6.98	5.63	0.03	0	0.2	-5.3	0	0	62.8	-2.4	-5.1	221.3	3.18
2017-12-08	19:15:00	6.98	5.64	0.03	0	0.2	-5.3	0	0	59.7	-2.4	-4.2	141.1	3.83
2017-12-08	19:30:00	6.98	5.64	0.03	0	0.2	-5.3	0	0	58.8	-2.4	-4.4	246.3	2.62
2017-12-08	19:45:00	6.9	5.64	0.03	0	0.3	-5.3	0	0	57.4	-2.4	-4.2	203	3.55
2017-12-08	20:00:00	6.9	5.64	0.03	0	0.2	-5.3	0	0	60.1	-2.4	-5	140.1	2.15
2017-12-08	20:15:00	6.9	5.65	0.03	0	0.2	-6.8	0	0	63.6	-2.5	-5.4	124.6	3.92
2017-12-08	20:30:00	6.9	5.64	0.03	0	0.2	-6.8	0	0	65.8	-2.4	-6.2	141.9	2.09
2017-12-08	20:45:00	6.9	5.63	0.03	0	0.2	-6.8	0	0	67.2	-2.5	-6.4	141.1	5.38
2017-12-08	21:00:00	6.9	5.63	0.03	0	0.2	-6.8	0	0	67.9	-2.5	-6.6	144	5.1
2017-12-08	21:15:00	6.9	5.64	0.03	0	0.2	-6.8	0	0	67.9	-2.4	-6.5	148.3	3.89
2017-12-08	21:30:00	6.9	5.64	0.03	0	0.2	-6.8	0	0	67	-2.5	-6.2	170.7	3.96
2017-12-08	21:45:00	6.82	5.64	0.03	0	0.2	-6.8	0	0	66.7	-2.5	-6.3	177.5	4.3
2017-12-08	22:00:00	6.82	5.63	0.03	0	0.2	-6.8	0	0	65.4	-2.5	-5.8	202.3	5.26
2017-12-08	22:15:00	6.82	5.64	0.03	0	0.2	-5.3	0	0	63.5	-2.5	-5.3	217.1	4.22
2017-12-08	22:30:00	6.82	5.64	0.03	0	0.2	-6.8	0	0	63.5	-2.5	-5.6	157.2	3.3
2017-12-08	22:45:00	6.82	5.64	0.03	0	0.2	-6.8	0	0	64.7	-2.5	-5.9	223.3	4.55
2017-12-08	23:00:00	6.82	5.64	0.03	0	0.2	-6.8	0	0	64.7	-2.5	-5.9	199.7	4.26
2017-12-08	23:15:00	6.82	5.64	0.03	0	0.2	-6.8	0	0	64	-2.5	-5.9	161.3	3.4
2017-12-08	23:30:00	6.82	5.64	0.03	0	0.2	-6.8	0	0	65.8	-2.5	-6.5	219.7	2.97
2017-12-08	23:45:00	6.75	5.64	0.03	0	0.2	-6.8	0	0	65.7	-2.5	-6.4	195.7	3.8
2017-12-09	00:00:00	6.75	5.63	0.03	0	0.2	-6.8	0	0	66.7	-2.5	-6.8	226.6	3.75
2017-12-09	00:15:00	6.75	5.64	0.03	0	0.2	-8.4	0	0	65.1	-2.5	-6.6	140.8	2.93
2017-12-09	00:30:00	6.75	5.63	0.03	0	0.2	-8.4	0	0	68.6	-2.5	-7.7	142.3	2.68
2017-12-09	00:45:00	6.75	5.63	0.03	0	0.2	-8.4	0	0	70.5	-2.5	-7.9	186.9	3.16
2017-12-09	01:00:00	6.75	5.62	0.03	0	0.2	-8.4	0	0	69.8	-2.5	-7.5	206.9	3.72
2017-12-09	01:15:00	6.75	5.63	0.03	0	0.2	-8.4	0	0	68.7	-2.5	-7.6	206.9	3.47
2017-12-09	01:30:00	6.67	5.63	0.03	0	0.2	-8.4	0	0	67.9	-2.6	-7.1	220.5	3.02
2017-12-09	01:45:00	6.67	5.64	0.03	0	0.2	-8.4	0	0	66.8	-2.5	-7.5	140	1.21
2017-12-09	02:00:00	6.67	5.62	0.03	0	0.2	-8.4	0	0	70.3	-2.6	-8.2	160.3	3.32
2017-12-09	02:15:00	6.67	5.64	0.03	0	0.2	-8.4	0	0	72.7	-2.6	-8.9	121.9	3.85
2017-12-09	02:30:00	6.67	5.65	0.03	0	0.2	-8.4	0	0	73.1	-2.6	-8.9	124.4	3.38
2017-12-09	02:45:00	6.67	5.62	0.03	0	0.2	-8.4	0	0	72.7	-2.6	-8.5	120.2	4.35
2017-12-09	03:00:00	6.67	5.63	0.03	0	0.2	-8.4	0	0	71.6	-2.6	-8.1	130.6	4.77
2017-12-09	03:15:00	6.67	5.63	0.03	0	0.2	-8.4	0	0	70.9	-2.6	-8.1	135.5	4.63
2017-12-09	03:30:00	6.67	5.63	0.03	0	0.2	-8.4	0	0	71	-2.6	-8.2	134.8	3.96
2017-12-09	03:45:00	6.67	5.62	0.03	0	0.3	-8.4	0	0	71.6	-2.6	-8.1	119.4	4.42
2017-12-09	04:00:00	6.59	5.62	0.03	0	0.2	-8.4	0	0	71.6	-2.6	-8.1	132	4.87
2017-12-09	04:15:00	6.59	5.64	0.03	0	0.2	-8.4	0	0	71.5	-2.6	-8	129.7	5.03
2017-12-09	04:30:00	6.59	5.63	0.03	0	0.2	-8.4	0	0	72.2	-2.6	-8.2	132.9	4.71
2017-12-09	04:45:00	6.59	5.62	0.03	0	0.2	-8.4	0	0	72.3	-2.6	-8.2	109.1	3.96
2017-12-09	05:00:00	6.59	5.62	0.03	0	0.2	-8.4	0	0	71.7	-2.6	-8.1	124.6	4.95
2017-12-09	05:15:00	6.59	5.63	0.03	0	0.2	-8.4	0	0	70.9	-2.7	-7.9	121.7	4.45
2017-12-09	05:30:00	6.59	5.63	0.03	0	0.2	-8.4	0	0	72.1	-2.6	-7.9	152.1	1.33
2017-12-09	05:45:00	6.59	5.61	0.03	0	0.2	-8.4	0	0	72.8	-2.6	-7.9	125.4	1.01
2017-12-09	06:00:00	6.59	5.63	0.03	0	0.2	-6.8	0	0	71.6	-2.6	-7.6	146.8	3.25
2017-12-09	06:15:00	6.59	5.63	0.03	0	0.2	-6.8	0	0	70.8	-2.6	-7.2	210.7	3.31
2017-12-09	06:30:00	6.59	5.62	0.03	0	0.2	-6.8	0	0	68.2	-2.7	-6.7	123.7	4.59
2017-12-09	06:45:00	6.59	5.63	0.03	0	0.5	-6.8	0	0	70	-2.6	-7.3	126.4	4.78
2017-12-09	07:00:00	6.59	5.63	0.03	2	2.3	-8.4	0	0	73.3	-2.6	-7.9	131	4.42
2017-12-09	07:15:00	6.51	5.63	0.03	11	7	-8.4	0	0	75.6	-2.6	-8.3	104.2	2.89
2017-12-09	07:30:00	6.59	5.62	0.03	26	13.7	-8.4	0	0	77.9	-2.6	-8.9	90.2	1.33
2017-12-09	07:45:00	6.59	5.63	0.03	51	40.8	-6.8	0	0	79.7	-2.6	-8.9	131.1	2.11
2017-12-09	08:00:00	6.67	5.62	0.03	77	76	-5.3	0	0	78.5	-2.6	-8.2	121	3.74
2017-12-09	08:15:00	6.67	5.63	0.03	115	75.1	-5.3	0	0	75.9	-2.6	-7.6	124.5	3.36
2017-12-09	08:30:00	6.82	5.63	0.03	163	118.2	-2.1	0	0	73	-2.6	-6.8	113.6	4.66
2017-12-09	08:45:00	6.9	5.63	0.03	230	170.6	-0.5	0	0	69.1	-2.6	-6	124.4	5.33
2017-12-09	09:00:00	6.98	5.62	0.03	285	211.3	1	0	0	65.7	-2.6	-5.1	143.9	3.81
2017-12-09	09:15:00	6.98	5.63	0.03	342	244.8	2.6	0	0	61.9	-2.6	-4.2	141.4	4.47
2017-12-09	09:30:00	7.06	5.62	0.03	376	263.1	4.2	0	0	59.5	-2.6	-3.4	113	5.44
2017-12-09	09:45:00	7.14	5.61	0.03	416	298	4.2	0	0	56.3	-2.6	-2.1	130.5	5.95
2017-12-09	10:00:00	7.22	5.62	0.03	386	325.8	5.7	0	0	51.8	-2.6	-0.8	180.7	7.33
2017-12-09	10:15:00	7.29	5.63	0.03	521	351	7.3	0	0	47.6	-2.6	0.3	185.9	8.08
2017-12-09	10:30:00	7.29	5.62	0.03	562	372.6	7.3	0	0	45.6	-2.6	0.8	156.8	8.96
2017-12-09	10:45:00	7.37	5.62	0.03	567	377.7	7.3	0	0	44.7	-2.6	1.2	204.8	7.56
2017-12-09	11:00:00	7.37	5.62	0.03	582	331.3	8.9	0	0	43.9	-2.6	1.7	193.5	7.64
2017-12-09	11:15:00	7.37	5.62	0.03	602	394.9	8.9	0	0	42.4	-2.5	2.8	224.4	7.94
2017-12-09	11:30:00	7.37	5.63	0.03	618	402.1	8.9	0	0	42.4	-2.5	3.5	192.5	11.25
2017-12-09	11:45:00	7.37	5.62	0.03	618	400.6	8.9	0	0	42.2	-2.5	3.8	208.8	10.58
2017-12-09	12:00:00	7.37	5.62	0.03	599	389.6	10.4	0	0	41.4	-2.5	4.2	205.3	9.57
2017-12-09	12:15:00	7.37	5.64	0.03	582	377.8	8.9	0	0	42.3	-2.5	4.1	244.3	12.17
2017-12-09	12:30:00	7.37	5.64	0.03	564	365.1	8.9	0	0	43.4	-2.4	4.3	233.2	12.23
2017-12-09	12:45:00	7.37	5.64	0.03	546	351.5	10.4	0	0	44	-2.4	4.5	205.7	12.58
2017-12-09	13:00:00	7.37	5.63	0.03	529	338.7	10.4	0	0	42.8	-2.3	4.9	217.8	10.7
2017-12-09	13:15:00	7.37	5.65	0.03	510	325.1	10.4	0	0	41.3	-2.3	4.9	255.4	13.48
2017-12-09	13:30:00	7.37	5.65	0.04	431	270.8	10.4	0	0	41.7	-2.2	4.9	203.6	14.14
2017-12-09	13:45:00	7.37	5.65	0.03	426	267.2	10.4	0	0	41.3	-2.2	5	233.8	12.46
2017-12-09	14:00:00	7.37	5.64	0.02	430	269.1	10.4	0	0	39.9	-2.2	5.1	254.7	13.92
2017-12-09	14:15:00	7.37	5.65	0.03	383	242	10.4	0	0	39.9	-2.1	5.2	240.5	12.62
2017-12-09	14:30:00	7.37	5.65	0.03	344	220.1	10.4	0	0	39.9	-2.1	5.3	245.2	13.62
2017-12-09	14:45:00	7.37	5.65	0.03	278	183.3	10.4	0	0	41.1	-2	5.1	238.6	13.3
2017-12-09	15:00:00	7.37	5.65	0.03	221	151	8.9	0	0	41.2	-2	5	228	12.16
2017-12-09	15:15:00	7.37	5.66	0.03	183	132.1	8.9	0	0	41.4	-2	4.9	208.7	12.23
2017-12-09	15:30:00	7.37	5.66	0.02	134	101.4	8.9	0	0	43.2	-2	4.8	235.9	14.39
2017-12-09	15:45:00	7.37	5.67	0.03	81	65.9	5.7	0	0	45.2	-2	4.6	224.3	12.89
2017-12-09	16:00:00	7.29	5.67	0.03	39	32.5	4.2	0	0	47.2	-1.8	4.3	230.3	11.39
2017-12-09	16:15:00	7.22	5.69	0.04	11	8.8	4.2	0	0	47.9	-1.8	4	242.7	10.28
2017-12-09	16:30:00	7.22	5.7	0.03	1	1.9	2.6	0	0	48.8	-1.8	3.6	255.3	9.02
2017-12-09	16:45:00	7.22	5.69	0.03	0	0.5	2.6	0	0	48.7	-1.7	3.4	211.3	8.85
2017-12-09	17:00:00	7.14	5.69	0.03	0	0.3	2.6	0	0	48.7	-1.7	3.3	183.8	9.39
2017-12-09	17:15:00	7.14	5.7	0.03	0	0.2	1	0	0	50.1	-1.7	1.2	192.4	7.56
2017-12-09	17:30:00	7.14	5.71	0.03	0	0.2	1	0	0	52.8	-1.7	0.5	191.3	6.59
2017-12-09	17:45:00	7.14	5.7	0.03	0	0.3	-0.5	0	0	53.9	-1.6	0.2	165.6	4.59
2017-12-09	18:00:00	7.06	5.71	0.03	0	0.2	1	0	0	53.9	-1.6	0.5	220.1	6.27
2017-12-09	18:15:00	7.06	5.71	0.03	0	0.2	-0.5	0	0	54	-1.6	0.5	175.2	5.52
2017-12-09	18:30:00	7.06	5.71	0.03	0	0.2	-0.5	0	0	55.1	-1.6	0.2	181.1	4.23
2017-12-09	18:45:00	7.06	5.71	0.03	0	0.2	-0.5	0	0	56.7	-1.6	-0.3	214.6	2.71
2017-12-09	19:00:00	7.06	5.71	0.04	0	0.2	-0.5	0	0	58.1	-1.5	-0.6	227.2	3.3
2017-12-09	19:15:00	6.98	5.71	0.03	0	0.2	-0.5	0	0	59	-1.5	-0.5	217.2	4.7
2017-12-09	19:30:00	6.98	5.71	0.03	0	0.2	-0.5	0	0	59.9	-1.5	-0.1	252.7	5.03
2017-12-09	19:45:00	6.98	5.71	0.03	0	0.2	-0.5	0	0	62.4	-1.5	0.2	233.1	6.79
2017-12-09	20:00:00	6.98	5.71	0.03	0	0.2	-0.5	0	0	63.9	-1.5	0.2	247.1	6.5
2017-12-09	20:15:00	6.98	5.72	0.03	0	0.2	-0.5	0	0	65.8	-1.5	0	209.9	5.06
2017-12-09	20:30:00	6.98	5.72	0.03	0	0.2	-0.5	0	0	68	-1.5	-0.2	206.8	4.92
2017-12-09	20:45:00	6.98	5.72	0.04	0	0.2	-0.5	0	0	70.4	-1.5	-0.5	236.7	3.82
2017-12-09	21:00:00	6.98	5.72	0.03	0	0.2	-2.1	0	0	71.9	-1.5	-0.9	181.8	3.3
2017-12-09	21:15:00	6.9	5.72	0.03	0	0.2	-2.1	0	0	73.7	-1.5	-1.5	177.2	3.28
2017-12-09	21:30:00	6.9	5.72	0.03	0	0.2	-2.1	0	0	74.7	-1.5	-2	205.4	0.57
2017-12-09	21:45:00	6.9	5.72	0.03	0	0.3	-2.1	0	0	77.4	-1.5	-2.4	188.6	1.17
2017-12-09	22:00:00	6.9	5.72	0.03	0	0.2	-2.1	0	0	78.8	-1.5	-2.5	256.8	0.57
2017-12-09	22:15:00	6.9	5.73	0.03	0	0.3	-3.7	0	0	79.7	-1.5	-2.9	182.8	0.25
2017-12-09	22:30:00	6.9	5.72	0.03	0	0.2	-3.7	0	0	81.3	-1.4	-2.9	132.6	0.54
2017-12-09	22:45:00	6.82	5.72	0.03	0	0.2	-3.7	0	0	80.1	-1.4	-2.9	140.1	2.65
2017-12-09	23:00:00	6.82	5.72	0.03	0	0.2	-3.7	0	0	79.7	-1.4	-3	125.6	2.36
2017-12-09	23:15:00	6.82	5.73	0.03	0	0.2	-3.7	0	0	79.1	-1.5	-3.2	137.2	0.41
2017-12-09	23:30:00	6.82	5.73	0.03	0	0.2	-3.7	0	0	80.4	-1.5	-3.4	107.4	0.08
2017-12-09	23:45:00	6.82	5.72	0.03	0	0.2	-3.7	0	0	80.9	-1.5	-3.2	52.4	0.34
2017-12-10	00:00:00	6.82	5.72	0.03	0	0.2	-3.7	0	0	79.6	-1.5	-3	20.4	0.94
2017-12-10	00:15:00	6.82	5.73	0.03	0	0.2	-3.7	0	0	79.3	-1.5	-3.1	20.5	0.07
2017-12-10	00:30:00	6.82	5.73	0.03	0	0.2	-3.7	0	0	79.3	-1.5	-3.1	52.2	0.87
2017-12-10	00:45:00	6.82	5.72	0.03	0	0.2	-3.7	0	0	79.1	-1.5	-3.1	124.7	2.93
2017-12-10	01:00:00	6.75	5.72	0.03	0	0.2	-3.7	0	0	79.1	-1.5	-2.8	175.1	0.79
2017-12-10	01:15:00	6.75	5.72	0.04	0	0.2	-2.1	0	0	79.1	-1.5	-2.8	124.5	4.12
2017-12-10	01:30:00	6.75	5.73	0.03	0	0.2	-2.1	0	0	79	-1.5	-2.9	140.3	3.49
2017-12-10	01:45:00	6.75	5.73	0.03	0	0.2	-2.1	0	0	78.9	-1.5	-2.9	115.9	3.85
2017-12-10	02:00:00	6.75	5.73	0.03	0	0.2	-2.1	0	0	78.6	-1.5	-2.8	123.9	4.38
2017-12-10	02:15:00	6.75	5.73	0.03	0	0.2	-3.7	0	0	78.2	-1.5	-2.9	13.3	1.82
2017-12-10	02:30:00	6.75	5.73	0.03	0	0.2	-3.7	0	0	78.2	-1.5	-3.4	10.5	0.08
2017-12-10	02:45:00	6.75	5.73	0.03	0	0.3	-3.7	0	0	78.2	-1.5	-3.8	10.7	0.54
2017-12-10	03:00:00	6.75	5.72	0.03	0	0.2	-3.7	0	0	78.2	-1.5	-4.2	10.4	0.44
2017-12-10	03:15:00	6.75	5.74	0.03	0	0.2	-5.3	0	0	79.7	-1.5	-4.4	329.6	0.37
2017-12-10	03:30:00	6.67	5.73	0.03	0	0.2	-5.3	0	0	78.7	-1.5	-4.3	29	1.57
2017-12-10	03:45:00	6.67	5.73	0.03	0	0.2	-5.3	0	0	78.1	-1.4	-4.2	353.9	1.33
2017-12-10	04:00:00	6.67	5.73	0.03	0	0.2	-3.7	0	0	74.9	-1.5	-4.2	338.3	1.45
2017-12-10	04:15:00	6.67	5.73	0.03	0	0.2	-3.7	0	0	67.5	-1.5	-3.8	296.5	1.44
2017-12-10	04:30:00	6.67	5.74	0.03	0	0.2	-3.7	0	0	60.6	-1.5	-3.1	308	1.59
2017-12-10	04:45:00	6.67	5.73	0.04	0	0.2	-3.7	0	0	58	-1.4	-2.9	324.5	2.03
2017-12-10	05:00:00	6.67	5.73	0.04	0	0.2	-3.7	0	0	55.8	-1.5	-2.7	318.5	3.45
2017-12-10	05:15:00	6.67	5.73	0.03	0	0.2	-2.1	0	0	53.3	-1.5	-2.3	288.5	2.73
2017-12-10	05:30:00	6.67	5.74	0.03	0	0.2	-2.1	0	0	53.4	-1.5	-2.4	322.5	0.72
2017-12-10	05:45:00	6.67	5.73	0.04	0	0.2	-2.1	0	0	53.3	-1.5	-2.4	289.4	2.97
2017-12-10	06:00:00	6.67	5.73	0.03	0	0.2	-2.1	0	0	52.3	-1.5	-2.3	338.8	2.55
2017-12-10	06:15:00	6.59	5.73	0.03	0	0.2	-2.1	0	0	52.9	-1.5	-2.5	333.1	3.95
2017-12-10	06:30:00	6.59	5.72	0.03	0	0.3	-3.7	0	0	53.3	-1.5	-2.8	351.1	4.05
2017-12-10	06:45:00	6.59	5.73	0.03	0	0.3	-3.7	0	0	53.8	-1.5	-3	319.9	1.44
2017-12-10	07:00:00	6.59	5.73	0.03	1	1.3	-3.7	0	0	54.7	-1.5	-3.2	322.4	2.71
2017-12-10	07:15:00	6.59	5.73	0.04	6	6.1	-3.7	0	0	54.4	-1.5	-3.2	337	4.32
2017-12-10	07:30:00	6.59	5.74	0.03	22	21.5	-3.7	0	0	54.1	-1.5	-3.2	317.7	4.76
2017-12-10	07:45:00	6.59	5.72	0.03	42	34.4	-2.1	0	0	50.5	-1.5	-2.9	355.7	6.88
2017-12-10	08:00:00	6.59	5.73	0.03	43	26.7	-2.1	0	0	50	-1.5	-3	329.7	7.33
2017-12-10	08:15:00	6.59	5.73	0.03	50	25.5	-3.7	0	0	50	-1.5	-3.1	340.6	6.75
2017-12-10	08:30:00	6.67	5.72	0.03	98	55.8	-2.1	0	0	49.3	-1.5	-3.2	321.4	6.14
2017-12-10	08:45:00	6.67	5.72	0.03	190	128.7	-0.5	0	0	49	-1.5	-2.9	304	5.34
2017-12-10	09:00:00	6.75	5.73	0.03	209	150.4	-0.5	0	0	47.6	-1.5	-2.6	288.8	9.61
2017-12-10	09:15:00	6.75	5.73	0.03	168	107.1	-2.1	0	0	46.2	-1.5	-3	303	8.72
2017-12-10	09:30:00	6.82	5.73	0.03	199	120.7	1	0	0	46.8	-1.5	-3.2	305	9.43
2017-12-10	09:45:00	6.9	5.73	0.03	444	315.6	4.2	0	0	46.4	-1.5	-3.1	30	9.46
2017-12-10	10:00:00	6.98	5.72	0.03	418	309.2	2.6	0	0	45.2	-1.5	-3.1	332.2	12.76
2017-12-10	10:15:00	7.06	5.74	0.03	506	343.9	2.6	0	0	45.4	-1.5	-3.2	313.1	12.74
2017-12-10	10:30:00	7.14	5.73	0.03	345	226.6	1	0	0	45.3	-1.5	-3.1	346.8	10.23
2017-12-10	10:45:00	7.22	5.72	0.03	384	246	2.6	0	0	44.9	-1.5	-3.4	304.6	10.55
2017-12-10	11:00:00	7.29	5.73	0.03	413	214.4	2.6	0	0	43.9	-1.5	-3.4	333.6	9.72
2017-12-10	11:15:00	7.37	5.73	0.03	624	418.3	2.6	0	0	42.1	-1.5	-2.9	312.8	12.17
2017-12-10	11:30:00	7.45	5.73	0.03	645	428.5	2.6	0	0	40.8	-1.5	-3	303.4	10.13
2017-12-10	11:45:00	7.45	5.73	0.03	607	398.8	2.6	0	0	41.5	-1.4	-3.3	307.6	13.16
2017-12-10	12:00:00	7.45	5.73	0.03	589	382.1	1	0	0	41.6	-1.4	-3.2	341.1	10.06
2017-12-10	12:15:00	7.45	5.74	0.03	428	271.3	2.6	0	0	42.5	-1.4	-3.4	321	11.89
2017-12-10	12:30:00	7.45	5.74	0.03	614	410.2	2.6	0	0	40.9	-1.4	-3.1	306.3	10.55
2017-12-10	12:45:00	7.45	5.74	0.03	494	320.8	1	0	0	41.9	-1.4	-3.3	331.4	12.84
2017-12-10	13:00:00	7.45	5.74	0.03	311	190.6	1	0	0	43.1	-1.4	-4.1	286.6	13.18
2017-12-10	13:15:00	7.45	5.75	0.04	336	211.6	-0.5	0	0	41.9	-1.4	-4.4	321.9	12.81
2017-12-10	13:30:00	7.45	5.76	0.03	350	225.2	1	0	0	41.3	-1.4	-4.7	344.1	13.41
2017-12-10	13:45:00	7.53	5.75	0.03	386	251.6	1	0	0	39	-1.4	-4.8	316.6	11.64
2017-12-10	14:00:00	7.53	5.76	0.03	333	215.2	-0.5	0	0	38	-1.3	-5.1	327	13.22
2017-12-10	14:15:00	7.53	5.77	0.03	317	208.6	-0.5	0	0	36.9	-1.3	-5.1	353	12.49
2017-12-10	14:30:00	7.53	5.77	0.03	248	164.6	-0.5	0	0	36.4	-1.3	-5.4	337.6	13.56
2017-12-10	14:45:00	7.53	5.77	0.03	198	133.7	-0.5	0	0	36.2	-1.3	-5.6	338	8.91
2017-12-10	15:00:00	7.53	5.76	0.03	153	105.4	-2.1	0	0	34.4	-1.3	-6	38.1	12.48
2017-12-10	15:15:00	7.45	5.77	0.03	116	82	-3.7	0	0	32.3	-1.3	-6.4	308.3	12.36
2017-12-10	15:30:00	7.45	5.77	0.03	78	55.1	-5.3	0	0	32.4	-1.3	-6.8	5.1	10.93
2017-12-10	15:45:00	7.37	5.77	0.03	46	31.2	-6.8	0	0	32.8	-1.3	-7.2	346.7	9.89
2017-12-10	16:00:00	7.37	5.77	0.03	22	12.9	-8.4	0	0	33.2	-1.3	-7.6	345.5	9.83
2017-12-10	16:15:00	7.29	5.77	0.03	9	5.7	-8.4	0	0	33.2	-1.3	-7.8	355.4	8.37
2017-12-10	16:30:00	7.29	5.77	0.03	2	2.1	-8.4	0	0	33.3	-1.3	-8	359.3	8.78
2017-12-10	16:45:00	7.22	5.77	0.04	0	0.5	-8.4	0	0	34.5	-1.3	-8.4	358.8	7.18
2017-12-10	17:00:00	7.22	5.77	0.04	0	0.2	-8.4	0	0	35.6	-1.3	-8.6	355.8	7.94
2017-12-10	17:15:00	7.22	5.77	0.03	0	0.2	-10	0	0	37.7	-1.3	-8.9	344.9	8.38
2017-12-10	17:30:00	7.22	5.77	0.03	0	0.2	-10	0	0	38.9	-1.4	-9.2	337.3	4.84
2017-12-10	17:45:00	7.14	5.77	0.02	0	0.2	-10	0	0	40	-1.4	-9.7	348.8	2.96
2017-12-10	18:00:00	7.14	5.77	0.04	0	0.2	-10	0	0	40	-1.4	-9.7	309.3	4.34
2017-12-10	18:15:00	7.14	5.77	0.03	0	0.2	-10	0	0	40.1	-1.4	-9.8	340.5	4.3
2017-12-10	18:30:00	7.14	5.77	0.03	0	0.2	-11.5	0	0	40.9	-1.4	-10	338.6	2.69
2017-12-10	18:45:00	7.06	5.76	0.03	0	0.2	-11.5	0	0	41.8	-1.4	-10.3	344.2	2.81
2017-12-10	19:00:00	7.06	5.76	0.03	0	0.2	-11.5	0	0	44	-1.4	-10.7	1.2	5.02
2017-12-10	19:15:00	7.06	5.76	0.03	0	0.2	-11.5	0	0	47.9	-1.5	-11.2	336.1	1.33
2017-12-10	19:30:00	7.06	5.76	0.03	0	0.2	-11.5	0	0	50.3	-1.5	-11.3	334	2.15
2017-12-10	19:45:00	6.98	5.76	0.03	0	0.2	-11.5	0	0	51.1	-1.5	-11.4	85.1	2.15
2017-12-10	20:00:00	6.98	5.75	0.03	0	0.2	-11.5	0	0	52.1	-1.5	-11.5	342.3	2.97
2017-12-10	20:15:00	6.98	5.75	0.04	0	0.2	-11.5	0	0	52.1	-1.5	-11.1	316.7	4.05
2017-12-10	20:30:00	6.98	5.76	0.03	0	0.2	-11.5	0	0	51.6	-1.6	-11	333.3	4.94
2017-12-10	20:45:00	6.98	5.73	0.03	0	0.2	-11.5	0	0	50.8	-1.5	-11	326.6	8.45
2017-12-10	21:00:00	6.98	5.75	0.04	0	0.2	-11.5	0	0	50.9	-1.6	-11.1	289.1	7.36
2017-12-10	21:15:00	6.9	5.75	0.03	0	0.2	-11.5	0	0	50.5	-1.6	-11.1	307.3	7.42
2017-12-10	21:30:00	6.9	5.74	0.03	0	0.2	-11.5	0	0	46.5	-1.6	-11.5	316.9	9.05
2017-12-10	21:45:00	6.9	5.73	0.04	0	0.2	-11.5	0	0	38.5	-1.7	-11.8	290.8	9.89
2017-12-10	22:00:00	6.9	5.73	0.03	0	0.2	-11.5	0	0	37.1	-1.7	-12.1	284.7	8.67
2017-12-10	22:15:00	6.9	5.73	0.03	0	0.2	-13.1	0	0	35.8	-1.7	-12.3	297.3	9.17
2017-12-10	22:30:00	6.9	5.74	0.04	0	0.2	-13.1	0	0	35.9	-1.7	-12.5	298.2	12.3
2017-12-10	22:45:00	6.82	5.72	0.03	0	0.2	-13.1	0	0	35.6	-1.7	-12.8	298.4	11.25
2017-12-10	23:00:00	6.82	5.71	0.03	0	0.2	-13.1	0	0	35.4	-1.7	-13.1	312.6	10.88
2017-12-10	23:15:00	6.82	5.72	0.03	0	0.2	-13.1	0	0	35.3	-1.7	-13.4	318.6	8.95
2017-12-10	23:30:00	6.82	5.72	0.03	0	0.2	-14.7	0	0	36.1	-1.9	-13.6	304.4	10.46
2017-12-10	23:45:00	6.82	5.72	0.04	0	0.2	-14.7	0	0	36.1	-1.9	-13.7	293.3	9.3
2017-12-11	00:00:00	6.82	5.72	0.03	0	0.2	-14.7	0	0	36.4	-2	-14	276.5	11.24
2017-12-11	00:15:00	6.75	5.71	0.03	0	0.2	-14.7	0	0	36.2	-2	-14.2	305.4	11.19
2017-12-11	00:30:00	6.75	5.71	0.03	0	0.2	-14.7	0	0	36.1	-2	-14.3	326.7	11.08
2017-12-11	00:45:00	6.75	5.71	0.04	0	0.2	-14.7	0	0	36.1	-2	-14.5	295.8	10.54
2017-12-11	01:00:00	6.75	5.71	0.03	0	0.2	-14.7	0	0	36.7	-2	-14.7	328	7.58
2017-12-11	01:15:00	6.75	5.71	0.03	0	0.2	-14.7	0	0	37.3	-2	-14.8	288.5	8.18
2017-12-11	01:30:00	6.75	5.71	0.03	0	0.2	-16.2	0	0	37.8	-2	-15	302	8.06
2017-12-11	01:45:00	6.67	5.71	0.03	0	0.2	-16.2	0	0	38.5	-2.1	-15.2	311	7.02
2017-12-11	02:00:00	6.67	5.71	0.03	0	0.2	-16.2	0	0	39.2	-2.1	-15.4	282.2	5.22
2017-12-11	02:15:00	6.67	5.71	0.03	0	0.2	-16.2	0	0	40.1	-2.2	-15.6	322	6.66
2017-12-11	02:30:00	6.67	5.7	0.03	0	0.2	-16.2	0	0	40.2	-2.2	-15.7	301.6	7.17
2017-12-11	02:45:00	6.67	5.69	0.03	0	0.2	-16.2	0	0	40.6	-2.2	-15.9	336.3	4.49
2017-12-11	03:00:00	6.67	5.69	0.03	0	0.2	-17.8	0	0	42.4	-2.2	-16.4	337.1	3.97
2017-12-11	03:15:00	6.59	5.7	0.03	0	0.2	-17.8	0	0	42.7	-2.2	-16.4	296.6	3.18
2017-12-11	03:30:00	6.67	5.69	0.03	0	0.2	-17.8	0	0	42.8	-2.3	-16.4	315	4.68
2017-12-11	03:45:00	6.59	5.68	0.04	0	0.2	-17.8	0	0	43.1	-2.3	-16.5	315.7	3.46
2017-12-11	04:00:00	6.59	5.68	0.03	0	0.2	-17.8	0	0	43.8	-2.4	-16.7	312.4	3.28
2017-12-11	04:15:00	6.59	5.68	0.03	0	0.2	-17.8	0	0	44.1	-2.5	-16.7	319.3	3.27
2017-12-11	04:30:00	6.59	5.67	0.03	0	0.2	-17.8	0	0	44.1	-2.5	-16.7	287.8	4.96
2017-12-11	04:45:00	6.59	5.66	0.03	0	0.2	-17.8	0	0	43.8	-2.5	-16.7	323.9	5.1
2017-12-11	05:00:00	6.59	5.65	0.04	0	0.2	-17.8	0	0	43.9	-2.5	-16.8	296	6.04
2017-12-11	05:15:00	6.59	5.66	0.03	0	0.2	-17.8	0	0	44	-2.6	-16.8	301.8	6.28
2017-12-11	05:30:00	6.51	5.65	0.02	0	0.2	-17.8	0	0	45.1	-2.6	-16.9	303.5	4.49
2017-12-11	05:45:00	6.51	5.65	0.03	0	0.2	-17.8	0	0	47.1	-2.7	-17.1	282.7	4.53
2017-12-11	06:00:00	6.51	5.65	0.03	0	0.2	-17.8	0	0	47.4	-2.7	-17.3	298.2	5.25
2017-12-11	06:15:00	6.51	5.65	0.03	0	0.2	-17.8	0	0	48.3	-2.7	-17.5	321	5.08
2017-12-11	06:30:00	6.51	5.65	0.03	0	0.2	-17.8	0	0	49.2	-2.7	-17.6	296.6	5.68
2017-12-11	06:45:00	6.51	5.64	0.03	0	0.5	-17.8	0	0	49.6	-2.7	-17.7	324.3	5
2017-12-11	07:00:00	6.51	5.64	0.03	2	2.2	-19.4	0	0	51.2	-2.7	-17.9	306.7	2.78
2017-12-11	07:15:00	6.51	5.64	0.03	10	7.3	-17.8	0	0	52.7	-2.8	-17.9	294.5	4.51
2017-12-11	07:30:00	6.43	5.64	0.03	27	17	-17.8	0	0	53.3	-2.8	-17.9	297.4	6.64
2017-12-11	07:45:00	6.51	5.63	0.04	51	42.2	-17.8	0	0	53.5	-2.8	-17.9	334.1	5.26
2017-12-11	08:00:00	6.67	5.63	0.03	77	84.3	-16.2	0	0	52.6	-2.9	-17.7	295.9	5.45
2017-12-11	08:15:00	6.67	5.62	0.03	118	85.1	-16.2	0	0	51.9	-2.9	-17.4	281.2	5.18
2017-12-11	08:30:00	6.82	5.62	0.03	153	114.7	-14.7	0	0	53.4	-3	-17.3	320.5	5.36
2017-12-11	08:45:00	6.98	5.6	0.03	212	165.4	-13.1	0	0	54.4	-3	-17.1	326.3	4.59
2017-12-11	09:00:00	7.14	5.6	0.03	243	189.9	-13.1	0	0	52.7	-3	-16.8	305.1	5.94
2017-12-11	09:15:00	7.37	5.6	0.03	307	232.1	-11.5	0	0	53.1	-3.1	-16.4	7.2	5.23
2017-12-11	09:30:00	7.61	5.59	0.03	363	269	-11.5	0	0	52.4	-3.1	-16.2	283.7	4.76
2017-12-11	09:45:00	7.53	5.59	0.03	373	281.7	-8.4	0	0	50.9	-3.2	-15.8	285	5.37
2017-12-11	10:00:00	7.61	5.59	0.03	339	312.5	-8.4	0	0	50.1	-3.2	-15.7	278	6.27
2017-12-11	10:15:00	7.61	5.59	0.03	461	332.7	-8.4	0	0	48.9	-3.2	-15.4	327	5.76
2017-12-11	10:30:00	7.61	5.59	0.03	501	349.6	-8.4	0	0	46.3	-3.2	-15.1	289.2	5.81
2017-12-11	10:45:00	7.61	5.59	0.03	544	381.5	-6.8	0	0	44.5	-3.2	-14.9	257.9	5.36
2017-12-11	11:00:00	7.61	5.58	0.03	546	308.3	-6.8	0	0	42.6	-3.2	-14.7	302.5	6.81
2017-12-11	11:15:00	7.61	5.58	0.03	560	383.9	-6.8	0	0	41.1	-3.2	-14.3	271.7	6.23
2017-12-11	11:30:00	7.61	5.58	0.03	577	399	-6.8	0	0	40	-3.3	-14.1	317.5	7.31
2017-12-11	11:45:00	7.61	5.58	0.03	579	398.3	-6.8	0	0	39.2	-3.3	-13.7	338	6.56
2017-12-11	12:00:00	7.61	5.58	0.03	592	404.4	-6.8	0	0	38.7	-3.3	-13.6	280.1	9.07
2017-12-11	12:15:00	7.61	5.58	0.03	574	390.9	-6.8	0	0	38.2	-3.3	-13.6	314.3	9.8
2017-12-11	12:30:00	7.61	5.58	0.02	584	392.2	-6.8	0	0	37.6	-3.3	-13.5	314.5	10.09
2017-12-11	12:45:00	7.61	5.58	0.03	566	377.2	-6.8	0	0	37.1	-3.3	-13.2	342.4	7.64
2017-12-11	13:00:00	7.61	5.58	0.03	538	358.2	-5.3	0	0	36.8	-3.3	-13.1	344.5	9.74
2017-12-11	13:15:00	7.61	5.58	0.03	511	339.4	-6.8	0	0	36.5	-3.3	-13.1	293.3	8.61
2017-12-11	13:30:00	7.61	5.58	0.03	464	309.5	-6.8	0	0	36.3	-3.3	-12.9	325.4	7.19
2017-12-11	13:45:00	7.61	5.58	0.03	436	289	-6.8	0	0	36.4	-3.2	-13	298.4	8.12
2017-12-11	14:00:00	7.61	5.58	0.03	396	262.1	-6.8	0	0	36.5	-3.2	-12.9	289.8	7.49
2017-12-11	14:15:00	7.61	5.58	0.03	349	231.6	-6.8	0	0	36.5	-3.2	-12.8	292.6	7.04
2017-12-11	14:30:00	7.61	5.58	0.03	303	202.8	-6.8	0	0	36.7	-3.2	-12.9	292.4	6.96
2017-12-11	14:45:00	7.61	5.58	0.02	247	169.7	-6.8	0	0	36.3	-3.2	-12.6	277	5.22
2017-12-11	15:00:00	7.53	5.58	0.03	197	140.9	-6.8	0	0	36.7	-3.2	-12.8	3	6.87
2017-12-11	15:15:00	7.61	5.58	0.03	140	106	-6.8	0	0	36.5	-3.2	-12.9	301	5.69
2017-12-11	15:30:00	7.61	5.58	0.03	94	74.6	-8.4	0	0	36.1	-3.2	-12.9	268.5	6.04
2017-12-11	15:45:00	7.53	5.58	0.03	58	49	-10	0	0	36	-3.2	-13.1	309.6	6.8
2017-12-11	16:00:00	7.45	5.58	0.03	30	23.3	-13.1	0	0	36.2	-3.2	-13.3	337.9	5.69
2017-12-11	16:15:00	7.37	5.58	0.04	12	8.2	-13.1	0	0	36.4	-3.2	-13.5	302.4	7.04
2017-12-11	16:30:00	7.37	5.58	0.03	2	2.5	-14.7	0	0	36.1	-3.2	-13.6	262.4	8.32
2017-12-11	16:45:00	7.29	5.58	0.03	0	0.5	-14.7	0	0	36.3	-3.2	-13.8	290.3	7.37
2017-12-11	17:00:00	7.29	5.58	0.03	0	0.3	-14.7	0	0	36	-3.2	-13.8	276.6	5.92
2017-12-11	17:15:00	7.22	5.58	0.03	0	0.2	-14.7	0	0	36.3	-3.2	-13.9	274.4	4.8
2017-12-11	17:30:00	7.22	5.58	0.03	0	0.2	-14.7	0	0	37	-3.2	-14	279.5	4.3
2017-12-11	17:45:00	7.22	5.58	0.03	0	0.2	-14.7	0	0	36.8	-3.2	-14	270.8	3.74
2017-12-11	18:00:00	7.22	5.58	0.03	0	0.2	-14.7	0	0	37	-3.2	-14.1	288.3	3.6
2017-12-11	18:15:00	7.22	5.58	0.03	0	0.2	-14.7	0	0	36.8	-3.3	-14.1	297.9	4.1
2017-12-11	18:30:00	7.14	5.58	0.02	0	0.2	-14.7	0	0	37.1	-3.3	-14.2	281.2	4.44
2017-12-11	18:45:00	7.14	5.58	0.03	0	0.2	-14.7	0	0	36.5	-3.3	-14	306.6	4.73
2017-12-11	19:00:00	7.14	5.57	0.03	0	0.2	-14.7	0	0	36.8	-3.3	-14	261.4	4.42
2017-12-11	19:15:00	7.14	5.58	0.03	0	0.2	-14.7	0	0	36.8	-3.3	-14	277	3.71
2017-12-11	19:30:00	7.06	5.57	0.03	0	0.2	-14.7	0	0	37.3	-3.4	-14.1	316.8	2.05
2017-12-11	19:45:00	7.06	5.57	0.03	0	0.2	-16.2	0	0	39.5	-3.4	-14.8	302.2	0.7
2017-12-11	20:00:00	7.06	5.56	0.03	0	0.2	-16.2	0	0	41.9	-3.4	-15.4	277.9	1.19
2017-12-11	20:15:00	7.06	5.57	0.02	0	0.2	-16.2	0	0	44.1	-3.4	-16	287.7	0.08
2017-12-11	20:30:00	7.06	5.56	0.03	0	0.2	-16.2	0	0	46.1	-3.4	-16.3	231.9	0.08
2017-12-11	20:45:00	6.98	5.56	0.02	0	0.2	-16.2	0	0	46.5	-3.4	-16.4	283.7	1.04
2017-12-11	21:00:00	6.98	5.55	0.03	0	0.2	-16.2	0	0	44.4	-3.4	-15.9	278.6	0.61
2017-12-11	21:15:00	6.98	5.56	0.03	0	0.2	-17.8	0	0	46	-3.5	-16.4	333	0.47
2017-12-11	21:30:00	6.98	5.55	0.03	0	0.2	-17.8	0	0	48.1	-3.5	-16.6	292.4	0.91
2017-12-11	21:45:00	6.9	5.54	0.03	0	0.2	-16.2	0	0	45.4	-3.5	-15.9	294.2	1.22
2017-12-11	22:00:00	6.9	5.53	0.03	0	0.2	-16.2	0	0	42.9	-3.6	-15.2	320.4	3.79
2017-12-11	22:15:00	6.9	5.54	0.03	0	0.2	-14.7	0	0	41.8	-3.6	-14.8	291.3	4.45
2017-12-11	22:30:00	6.9	5.53	0.03	0	0.2	-14.7	0	0	39.3	-3.6	-14.2	283.5	7.51
2017-12-11	22:45:00	6.9	5.53	0.03	0	0.2	-14.7	0	0	38.7	-3.6	-14.1	294	7.89
2017-12-11	23:00:00	6.82	5.53	0.02	0	0.2	-14.7	0	0	38.9	-3.6	-14.3	308.8	6.93
2017-12-11	23:15:00	6.9	5.53	0.03	0	0.2	-14.7	0	0	38.9	-3.6	-14.4	304.6	9.29
2017-12-11	23:30:00	6.82	5.53	0.03	0	0.2	-14.7	0	0	39.7	-3.7	-14.6	277.6	5.85
2017-12-11	23:45:00	6.82	5.52	0.03	0	0.2	-14.7	0	0	40	-3.7	-14.7	280.2	5.39
2017-12-12	00:00:00	6.82	5.52	0.03	0	0.2	-14.7	0	0	40.3	-3.7	-14.8	306.1	7.12
2017-12-12	00:15:00	6.82	5.52	0.03	0	0.2	-14.7	0	0	40.4	-3.8	-14.9	309.8	7.15
2017-12-12	00:30:00	6.82	5.52	0.03	0	0.2	-16.2	0	0	40.6	-3.8	-15	312.7	7.39
2017-12-12	00:45:00	6.75	5.52	0.02	0	0.2	-16.2	0	0	40.9	-3.8	-15.2	293.8	7.6
2017-12-12	01:00:00	6.82	5.52	0.03	0	0.2	-16.2	0	0	41.4	-3.8	-15.4	292.3	7.99
2017-12-12	01:15:00	6.75	5.52	0.03	0	0.2	-16.2	0	0	41.9	-3.8	-15.6	298.6	5.98
2017-12-12	01:30:00	6.75	5.52	0.03	0	0.2	-16.2	0	0	42.6	-3.9	-15.8	323.6	5.22
2017-12-12	01:45:00	6.75	5.52	0.02	0	0.2	-16.2	0	0	42.4	-3.8	-15.9	300.7	4.89
2017-12-12	02:00:00	6.75	5.51	0.03	0	0.2	-17.8	0	0	42.6	-3.9	-16.1	285.8	3.42
2017-12-12	02:15:00	6.75	5.52	0.03	0	0.2	-16.2	0	0	43.3	-3.9	-16.2	310.1	4.4
2017-12-12	02:30:00	6.75	5.5	0.02	0	0.2	-17.8	0	0	43.4	-3.9	-16.2	308.3	3.73
2017-12-12	02:45:00	6.67	5.5	0.03	0	0.2	-17.8	0	0	43.8	-3.9	-16.5	338.1	3.35
2017-12-12	03:00:00	6.67	5.51	0.03	0	0.2	-17.8	0	0	43.8	-3.9	-16.8	340.4	3.46
2017-12-12	03:15:00	6.67	5.5	0.03	0	0.2	-17.8	0	0	45.3	-4	-17.5	357.5	0.4
2017-12-12	03:30:00	6.67	5.51	0.03	0	0.2	-17.8	0	0	47.3	-4	-17.7	314.9	1.71
2017-12-12	03:45:00	6.67	5.48	0.03	0	0.2	-17.8	0	0	46.4	-4	-17.1	338.8	3.16
2017-12-12	04:00:00	6.67	5.49	0.03	0	0.2	-17.8	0	0	46.2	-4	-17.2	304.3	3.91
2017-12-12	04:15:00	6.59	5.49	0.03	0	0.2	-17.8	0	0	46.2	-4.1	-17.4	346.9	2.85
2017-12-12	04:30:00	6.59	5.48	0.03	0	0.2	-19.4	0	0	46.7	-4.1	-17.7	323.1	1.98
2017-12-12	04:45:00	6.59	5.47	0.03	0	0.2	-17.8	0	0	46.5	-4.1	-17.7	354.9	3.84
2017-12-12	05:00:00	6.59	5.47	0.03	0	0.2	-19.4	0	0	47.3	-4.1	-18	344.7	1.96
2017-12-12	05:15:00	6.51	5.47	0.03	0	0.2	-19.4	0	0	48.4	-4.1	-18.1	304.6	2.5
2017-12-12	05:30:00	6.51	5.47	0.03	0	0.2	-17.8	0	0	47	-4.1	-17.7	288.4	3.57
2017-12-12	05:45:00	6.51	5.46	0.03	0	0.2	-19.4	0	0	46.9	-4.1	-17.8	291.3	1.2
2017-12-12	06:00:00	6.51	5.46	0.03	0	0.2	-19.4	0	0	47.4	-4.1	-18	318.6	1.9
2017-12-12	06:15:00	6.51	5.46	0.03	0	0.2	-19.4	0	0	47.5	-4.2	-18.1	16.6	1.98
2017-12-12	06:30:00	6.51	5.46	0.02	0	0.2	-19.4	0	0	48.3	-4.2	-18.6	22.8	0.07
2017-12-12	06:45:00	6.43	5.46	0.03	0	0.4	-19.4	0	0	50.2	-4.2	-19.1	324.7	0.19
2017-12-12	07:00:00	6.43	5.46	0.03	2	2.1	-19.4	0	0	52.5	-4.3	-19.3	344	0.07
2017-12-12	07:15:00	6.43	5.46	0.03	10	7.2	-19.4	0	0	54	-4.3	-19.1	351.2	0.21
2017-12-12	07:30:00	6.43	5.46	0.03	26	16	-19.4	0	0	53.7	-4.3	-19.2	50.4	0.21
2017-12-12	07:45:00	6.51	5.46	0.03	49	41.4	-17.8	0	0	54.5	-4.3	-19.1	38	0.29
2017-12-12	08:00:00	6.59	5.45	0.03	76	89.3	-16.2	0	0	53.6	-4.3	-18.6	24.6	0.19
2017-12-12	08:15:00	6.59	5.45	0.03	117	82.8	-14.7	0	0	52.9	-4.4	-18.2	356.5	0.71
2017-12-12	08:30:00	6.82	5.45	0.03	147	112.2	-13.1	0	0	50.6	-4.4	-17.4	288.6	2.68
2017-12-12	08:45:00	6.98	5.44	0.03	211	165.7	-13.1	0	0	48.7	-4.4	-16.8	358.9	3.09
2017-12-12	09:00:00	7.14	5.43	0.03	266	205.6	-11.5	0	0	45	-4.4	-16.2	297.6	5.02
2017-12-12	09:15:00	7.37	5.44	0.03	333	246.1	-11.5	0	0	43	-4.5	-15.9	335.3	5.36
2017-12-12	09:30:00	7.45	5.43	0.03	381	276.7	-8.4	0	0	42.5	-4.5	-15.6	287.1	4.96
2017-12-12	09:45:00	7.53	5.42	0.03	403	298.5	-6.8	0	0	41.2	-4.5	-15.2	321.1	3.43
2017-12-12	10:00:00	7.61	5.42	0.03	303	311.5	-6.8	0	0	40.4	-4.5	-14.8	252.9	3.96
2017-12-12	10:15:00	7.61	5.42	0.03	460	332	-6.8	0	0	39.7	-4.5	-14.2	256.7	4.86
2017-12-12	10:30:00	7.61	5.43	0.03	505	352.2	-5.3	0	0	39.3	-4.5	-14	261.8	3.99
2017-12-12	10:45:00	7.61	5.4	0.03	564	391.3	-5.3	0	0	37.5	-4.5	-13.4	217.8	3.05
2017-12-12	11:00:00	7.53	5.41	0.03	581	298.6	-5.3	0	0	36.9	-4.6	-13.5	249.1	5.9
2017-12-12	11:15:00	7.61	5.42	0.03	600	393.7	-5.3	0	0	36.3	-4.5	-12.9	268.5	6.86
2017-12-12	11:30:00	7.61	5.41	0.03	620	421	-5.3	0	0	35.5	-4.6	-12.9	265	7.14
2017-12-12	11:45:00	7.61	5.4	0.02	628	423.1	-5.3	0	0	35.1	-4.5	-12.9	279.2	8.29
2017-12-12	12:00:00	7.61	5.4	0.03	626	420.5	-5.3	0	0	34.4	-4.5	-12.6	258.9	7.66
2017-12-12	12:15:00	7.61	5.4	0.03	616	412	-5.3	0	0	33.9	-4.5	-12.2	290.6	6.37
2017-12-12	12:30:00	7.61	5.4	0.02	604	401.6	-5.3	0	0	33.7	-4.5	-12.1	334.1	5.99
2017-12-12	12:45:00	7.53	5.41	0.03	587	388.2	-3.7	0	0	33.5	-4.5	-11.8	306.1	5.11
2017-12-12	13:00:00	7.53	5.4	0.03	562	369.7	-3.7	0	0	33	-4.4	-11.8	289.1	6.5
2017-12-12	13:15:00	7.53	5.41	0.03	545	354.9	-3.7	0	0	32.9	-4.4	-11.6	275.5	5.63
2017-12-12	13:30:00	7.61	5.42	0.03	518	335.1	-3.7	0	0	32.5	-4.4	-11.4	290.9	5.41
2017-12-12	13:45:00	7.61	5.41	0.03	475	304.4	-3.7	0	0	32.7	-4.4	-11.3	265.4	4.71
2017-12-12	14:00:00	7.53	5.42	0.03	434	278.7	-3.7	0	0	32.1	-4.3	-10.9	278.6	3.95
2017-12-12	14:15:00	7.53	5.43	0.03	388	249.1	-3.7	0	0	32.2	-4.3	-10.9	277.8	5.95
2017-12-12	14:30:00	7.53	5.43	0.02	331	215.4	-3.7	0	0	32.7	-4.2	-10.8	269.9	4.03
2017-12-12	14:45:00	7.53	5.43	0.02	273	183.2	-3.7	0	0	32.5	-4.2	-10.8	246.4	5.78
2017-12-12	15:00:00	7.53	5.42	0.03	213	149.7	-3.7	0	0	32.6	-4.2	-10.8	278.5	3.1
2017-12-12	15:15:00	7.53	5.44	0.03	153	113.6	-5.3	0	0	32.7	-4.1	-10.7	276.4	4.44
2017-12-12	15:30:00	7.53	5.44	0.02	101	78.9	-5.3	0	0	32.8	-4.1	-10.9	111.8	2.53
2017-12-12	15:45:00	7.53	5.44	0.03	60	48.8	-8.4	0	0	34.9	-4.1	-11.4	141.5	3.49
2017-12-12	16:00:00	7.45	5.44	0.03	31	22.6	-10	0	0	35.9	-4.1	-11.8	161.7	2.04
2017-12-12	16:15:00	7.37	5.45	0.03	11	6.4	-11.5	0	0	37.2	-4.1	-12.4	156.3	2.88
2017-12-12	16:30:00	7.29	5.44	0.03	3	2.2	-13.1	0	0	38.8	-4.1	-12.8	163.5	3.65
2017-12-12	16:45:00	7.29	5.44	0.03	0	0.5	-13.1	0	0	39.1	-4.1	-12.9	161.2	4.33
2017-12-12	17:00:00	7.29	5.44	0.03	0	0.2	-13.1	0	0	39.4	-4.1	-13	182.7	3.86
2017-12-12	17:15:00	7.22	5.44	0.02	0	0.2	-14.7	0	0	41	-4.1	-13.3	149.9	3.61
2017-12-12	17:30:00	7.22	5.45	0.03	0	0.2	-14.7	0	0	41.3	-4.1	-13.4	153.1	2.96
2017-12-12	17:45:00	7.22	5.45	0.03	0	0.2	-14.7	0	0	42.3	-4.1	-13.6	127	2.93
2017-12-12	18:00:00	7.22	5.44	0.03	0	0.2	-14.7	0	0	43.2	-4.1	-14	146.4	3.67
2017-12-12	18:15:00	7.14	5.45	0.03	0	0.2	-14.7	0	0	43.4	-4.1	-14.2	135.5	4.31
2017-12-12	18:30:00	7.14	5.45	0.03	0	0.2	-14.7	0	0	43.8	-4.1	-14.3	132.2	4.11
2017-12-12	18:45:00	7.06	5.44	0.03	0	0.2	-14.7	0	0	44.1	-4.1	-14.5	127.2	4.15
2017-12-12	19:00:00	7.14	5.44	0.03	0	0.2	-16.2	0	0	45.3	-4.1	-14.7	134.8	2.79
2017-12-12	19:15:00	7.06	5.44	0.03	0	0.2	-16.2	0	0	46.7	-4.1	-15	138.7	2.01
2017-12-12	19:30:00	7.06	5.44	0.03	0	0.2	-16.2	0	0	48.5	-4.1	-15.4	169.5	0.08
2017-12-12	19:45:00	7.06	5.44	0.04	0	0.2	-16.2	0	0	49.8	-4.1	-15.7	135.2	0.95
2017-12-12	20:00:00	7.06	5.44	0.03	0	0.2	-16.2	0	0	51.1	-4.1	-16	217.5	0.97
2017-12-12	20:15:00	6.98	5.45	0.03	0	0.2	-16.2	0	0	49.9	-4.1	-15.4	206.4	2.48
2017-12-12	20:30:00	6.98	5.43	0.03	0	0.2	-16.2	0	0	47.4	-4.2	-14.9	172.5	2.7
2017-12-12	20:45:00	6.98	5.43	0.03	0	0.2	-16.2	0	0	47.3	-4.2	-14.9	174.3	2.53
2017-12-12	21:00:00	6.98	5.42	0.03	0	0.2	-16.2	0	0	51.2	-4.2	-15.5	123.5	3.11
2017-12-12	21:15:00	6.98	5.44	0.03	0	0.2	-16.2	0	0	54.6	-4.3	-16.1	132.8	3.91
2017-12-12	21:30:00	6.98	5.43	0.03	0	0.2	-16.2	0	0	56.5	-4.3	-16.3	128.3	4.26
2017-12-12	21:45:00	6.9	5.42	0.02	0	0.2	-17.8	0	0	55.9	-4.3	-16.5	122	3.81
2017-12-12	22:00:00	6.9	5.43	0.03	0	0.2	-17.8	0	0	55.2	-4.3	-16.6	124.6	4.91
2017-12-12	22:15:00	6.9	5.43	0.03	0	0.2	-17.8	0	0	58.6	-4.4	-17.1	127.8	4.1
2017-12-12	22:30:00	6.9	5.42	0.02	0	0.2	-17.8	0	0	61.5	-4.4	-17.4	131.9	4.18
2017-12-12	22:45:00	6.9	5.41	0.03	0	0.2	-17.8	0	0	64.1	-4.4	-17.5	130.1	4.11
2017-12-12	23:00:00	6.9	5.41	0.03	0	0.2	-17.8	0	0	65.6	-4.4	-17.8	115.5	3.52
2017-12-12	23:15:00	6.82	5.42	0.02	0	0.2	-17.8	0	0	67.7	-4.4	-17.9	104.8	3.68
2017-12-12	23:30:00	6.82	5.41	0.03	0	0.2	-19.4	0	0	67.7	-4.4	-18.2	107.3	3.98
2017-12-12	23:45:00	6.75	5.41	0.03	0	0.2	-19.4	0	0	66.3	-4.5	-18.1	79.8	3.6
2017-12-13	00:00:00	6.75	5.4	0.03	0	0.2	-19.4	0	0	65.1	-4.5	-18.6	50.1	0.77
2017-12-13	00:15:00	6.75	5.4	0.03	0	0.2	-19.4	0	0	66.4	-4.5	-19	50.3	1.76
2017-12-13	00:30:00	6.67	5.41	0.02	0	0.2	-19.4	0	0	67.2	-4.5	-19.3	104.8	0.94
2017-12-13	00:45:00	6.67	5.4	0.03	0	0.2	-19.4	0	0	69.7	-4.5	-19.3	116.6	2.09
2017-12-13	01:00:00	6.67	5.4	0.02	0	0.2	-19.4	0	0	70.2	-4.6	-18.9	62.7	2.02
2017-12-13	01:15:00	6.67	5.4	0.03	0	0.2	-19.4	0	0	69.8	-4.6	-19.6	19.6	0.07
2017-12-13	01:30:00	6.59	5.4	0.02	0	0.2	*	0	0	70.1	-4.6	-20	109	0.53
2017-12-13	01:45:00	6.59	5.4	0.02	0	0.2	*	0	0	69.9	-4.6	-20.2	92.5	0.08
2017-12-13	02:00:00	6.59	5.39	0.02	0	0.2	*	0	0	70.1	-4.6	-20.3	62	0.92
2017-12-13	02:15:00	6.59	5.4	0.03	0	0.2	*	0	0	71.4	-4.6	-20.5	76.6	0.62
2017-12-13	02:30:00	6.51	5.4	0.03	0	0.2	*	0	0	72.5	-4.7	-20.4	44.1	0.49
2017-12-13	02:45:00	6.51	5.39	0.03	0	0.2	*	0	0	73.4	-4.7	-20.5	81	0.22
2017-12-13	03:00:00	6.51	5.39	0.02	0	0.2	*	0	0	74.7	-4.7	-20.4	45.3	1.34
2017-12-13	03:15:00	6.51	5.39	0.03	0	0.2	*	0	0	74.3	-4.7	-20.6	72.2	1.33
2017-12-13	03:30:00	6.51	5.39	0.02	0	0.2	*	0	0	75.3	-4.7	-20.8	18	0.07
2017-12-13	03:45:00	6.43	5.39	0.02	0	0.2	*	0	0	75.4	-4.8	-20.7	359.8	0.18
2017-12-13	04:00:00	6.43	5.39	0.03	0	0.2	*	0	0	75.9	-4.8	-20.5	87.5	0.2
2017-12-13	04:15:00	6.43	5.39	0.03	0	0.2	*	0	0	76.2	-4.9	-20.3	57.8	1.09
2017-12-13	04:30:00	6.43	5.39	0.02	0	0.2	*	0	0	76.1	-4.8	-20.2	357.9	0.2
2017-12-13	04:45:00	6.43	5.38	0.03	1	0.2	*	0	0	75.8	-4.9	-20.7	60.3	0.17
2017-12-13	05:00:00	6.43	5.38	0.02	1	0.2	*	0	0	76.6	-4.9	-20.7	53.6	0.07
2017-12-13	05:15:00	6.43	5.39	0.03	1	0.2	*	0	0	77.2	-4.9	-20.5	53.1	0.2
2017-12-13	05:30:00	6.43	5.38	0.03	0	0.2	*	0	0	77.7	-5	-20.6	71.7	0.07
2017-12-13	05:45:00	6.43	5.37	0.02	0	0.2	*	0	0	78.4	-5	-21	32	0.08
2017-12-13	06:00:00	6.35	5.36	0.03	0	0.2	*	0	0	79	-5	-20.9	28.1	0.19
2017-12-13	06:15:00	6.35	5.37	0.03	1	0.2	*	0	0	79.4	-5.1	-21	13.5	0.07
2017-12-13	06:30:00	6.35	5.36	0.02	0	0.2	*	0	0	79.6	-5.1	-20.7	26.2	0.08
2017-12-13	06:45:00	6.35	5.36	0.02	1	0.4	*	0	0	80	-5.1	-20.7	27.4	0.08
2017-12-13	07:00:00	6.35	5.35	0.03	2	1.7	*	0	0	80.1	-5.1	-20.7	67.2	2.34
2017-12-13	07:15:00	6.35	5.35	0.03	9	5.9	*	0	0	80.1	-5.1	-20.5	87.9	1.75
2017-12-13	07:30:00	6.35	5.34	0.03	22	14.3	*	0	0	79.7	-5.1	-20.4	79.8	2.2
2017-12-13	07:45:00	6.43	5.34	0.03	42	32.1	-19.4	0	0	79.7	-5.1	-19.7	87.7	2.43
2017-12-13	08:00:00	6.43	5.34	0.03	67	65.3	-17.8	0	0	79.2	-5.2	-19.2	71.1	0.7
2017-12-13	08:15:00	6.51	5.34	0.03	100	72.5	-17.8	0	0	78.5	-5.2	-18.7	80.3	2.11
2017-12-13	08:30:00	6.59	5.34	0.03	131	101.3	-16.2	0	0	77.6	-5.2	-18.1	98.7	4
2017-12-13	08:45:00	6.75	5.33	0.03	191	152	-13.1	0	0	75.9	-5.2	-17.6	80.7	4.21
2017-12-13	09:00:00	6.9	5.33	0.03	242	192.8	-11.5	0	0	73.6	-5.2	-16.9	58.6	2.66
2017-12-13	09:15:00	7.14	5.33	0.02	284	220	-10	0	0	70.1	-5.3	-15.9	97	1.11
2017-12-13	09:30:00	7.29	5.33	0.03	327	249.5	-8.4	0	0	68.1	-5.3	-15.4	123.1	2.67
2017-12-13	09:45:00	7.29	5.33	0.03	364	274.7	-5.3	0	0	65.5	-5.3	-14.7	351	1.55
2017-12-13	10:00:00	7.37	5.33	0.03	309	295.8	-5.3	0	0	61.6	-5.3	-13.9	347	2.11
2017-12-13	10:15:00	7.45	5.33	0.03	424	310.3	-3.7	0	0	59.8	-5.3	-13.4	120.5	0.69
2017-12-13	10:30:00	7.53	5.33	0.02	470	332.9	-3.7	0	0	57.2	-5.3	-13	276.7	2.8
2017-12-13	10:45:00	7.53	5.33	0.02	521	365.1	-5.3	0	0	55.7	-5.3	-12.8	257.2	4.12
2017-12-13	11:00:00	7.53	5.33	0.02	528	283.3	-3.7	0	0	54.4	-5.3	-12.5	272	3.33
2017-12-13	11:15:00	7.53	5.33	0.02	528	347.5	-3.7	0	0	51.5	-5.3	-11.6	256.4	4.31
2017-12-13	11:30:00	7.53	5.33	0.03	521	370.1	-2.1	0	0	48.6	-5.2	-10.7	298.8	2.35
2017-12-13	11:45:00	7.53	5.33	0.02	511	364.7	-2.1	0	0	45.9	-5.2	-10.7	358	4.09
2017-12-13	12:00:00	7.53	5.33	0.02	496	356	-2.1	0	0	43.7	-5.2	-10.3	324.3	4.68
2017-12-13	12:15:00	7.53	5.33	0.03	479	343.5	-3.7	0	0	41.5	-5.2	-10.1	308.1	5.82
2017-12-13	12:30:00	7.53	5.33	0.03	492	345.2	-3.7	0	0	38.7	-5.2	-9.8	342.8	5.83
2017-12-13	12:45:00	7.53	5.33	0.03	498	345.6	-2.1	0	0	38.1	-5.1	-9.5	300.9	4.12
2017-12-13	13:00:00	7.53	5.33	0.03	474	327.9	-2.1	0	0	37.1	-5.1	-9.2	17.6	4.88
2017-12-13	13:15:00	7.53	5.33	0.02	433	300.6	-2.1	0	0	35.4	-5.1	-9.3	34.7	5.6
2017-12-13	13:30:00	7.53	5.33	0.03	399	276.9	-2.1	0	0	34.7	-5	-9.2	268.2	5.39
2017-12-13	13:45:00	7.53	5.33	0.02	401	273.2	-2.1	0	0	34.4	-5	-9.1	301.6	4.93
2017-12-13	14:00:00	7.53	5.33	0.03	364	246.1	-2.1	0	0	32.7	-4.9	-8.8	10.9	4.76
2017-12-13	14:15:00	7.53	5.33	0.03	333	222.9	-2.1	0	0	32.1	-4.9	-8.6	9.6	4.22
2017-12-13	14:30:00	7.53	5.33	0.02	296	200	-2.1	0	0	32.6	-4.9	-8.7	3.5	4.03
2017-12-13	14:45:00	7.53	5.34	0.02	241	168	-2.1	0	0	33.1	-4.8	-8.7	277.2	2.42
2017-12-13	15:00:00	7.53	5.34	0.02	188	135.6	-2.1	0	0	33.4	-4.7	-9	355.9	5
2017-12-13	15:15:00	7.53	5.34	0.03	139	104	-3.7	0	0	32.9	-4.7	-9.1	343.9	3.42
2017-12-13	15:30:00	7.53	5.35	0.03	96	74.5	-3.7	0	0	33.1	-4.7	-9.2	19.4	3.41
2017-12-13	15:45:00	7.45	5.35	0.02	60	49.3	-6.8	0	0	33.1	-4.6	-9.5	333.2	1.75
2017-12-13	16:00:00	7.37	5.35	0.03	32	22.8	-8.4	0	0	34.3	-4.6	-10.2	21.5	1.59
2017-12-13	16:15:00	7.37	5.35	0.02	13	8.8	-10	0	0	36.1	-4.6	-11	352.4	0.24
2017-12-13	16:30:00	7.29	5.36	0.03	3	2.8	-11.5	0	0	38.2	-4.6	-11.7	40	0.41
2017-12-13	16:45:00	7.29	5.36	0.03	0	0.5	-11.5	0	0	39.8	-4.6	-12.2	69.7	1.4
2017-12-13	17:00:00	7.22	5.36	0.03	0	0.2	-13.1	0	0	40.6	-4.6	-12.5	26.6	0.75
2017-12-13	17:15:00	7.22	5.37	0.03	0	0.2	-13.1	0	0	40.6	-4.6	-12.4	58.5	3.5
2017-12-13	17:30:00	7.22	5.36	0.03	0	0.2	-13.1	0	0	40.4	-4.6	-12.5	39.6	3.01
2017-12-13	17:45:00	7.14	5.37	0.03	0	0.2	-14.7	0	0	41.6	-4.6	-13.2	350.2	0.7
2017-12-13	18:00:00	7.14	5.37	0.03	0	0.2	-14.7	0	0	44.3	-4.6	-14.1	73	0.08
2017-12-13	18:15:00	7.14	5.37	0.03	0	0.2	-14.7	0	0	46	-4.6	-14.3	50.4	0.91
2017-12-13	18:30:00	7.14	5.36	0.03	0	0.2	-14.7	0	0	46.1	-4.6	-14.2	78.4	1.73
2017-12-13	18:45:00	7.06	5.36	0.03	0	0.2	-16.2	0	0	46.4	-4.6	-14.5	35.5	0.28
2017-12-13	19:00:00	7.06	5.37	0.03	0	0.2	-16.2	0	0	48.2	-4.6	-15	61.1	0.26
2017-12-13	19:15:00	7.06	5.37	0.03	0	0.2	-16.2	0	0	49.4	-4.6	-15.2	126.6	1.42
2017-12-13	19:30:00	7.06	5.38	0.02	0	0.2	-16.2	0	0	50.7	-4.6	-15.6	152.1	0.08
2017-12-13	19:45:00	6.98	5.36	0.03	0	0.2	-16.2	0	0	53.3	-4.6	-15.4	39.8	0.31
2017-12-13	20:00:00	6.98	5.35	0.03	0	0.2	-16.2	0	0	53.8	-4.7	-16.4	12.5	0.08
2017-12-13	20:15:00	6.98	5.36	0.02	0	0.2	-16.2	0	0	53.8	-4.7	-16.1	44.3	1.08
2017-12-13	20:30:00	6.98	5.36	0.03	0	0.2	-17.8	0	0	54.4	-4.7	-16.8	6.1	0.89
2017-12-13	20:45:00	6.98	5.35	0.03	0	0.2	-17.8	0	0	55.9	-4.7	-17.1	6.8	1.05
2017-12-13	21:00:00	6.98	5.34	0.03	0	0.2	-17.8	0	0	56.5	-4.8	-17.2	28.4	0.38
2017-12-13	21:15:00	6.9	5.36	0.03	0	0.2	-17.8	0	0	57.1	-4.8	-17.4	9	1.26
2017-12-13	21:30:00	6.9	5.35	0.02	0	0.2	-19.4	0	0	58.3	-4.8	-18	13.9	0.24
2017-12-13	21:45:00	6.9	5.34	0.02	0	0.2	-19.4	0	0	62.6	-4.9	-18.7	66	0.97
2017-12-13	22:00:00	6.82	5.34	0.03	0	0.2	-19.4	0	0	64.9	-4.9	-18.5	5.9	0.75
2017-12-13	22:15:00	6.82	5.35	0.03	0	0.2	-19.4	0	0	62.2	-4.9	-18.2	20	1.78
2017-12-13	22:30:00	6.82	5.35	0.03	0	0.2	-19.4	0	0	62.1	-4.9	-18.6	42	0.08
2017-12-13	22:45:00	6.75	5.34	0.03	0	0.2	-19.4	0	0	64.4	-5	-18.7	80.3	1.35
2017-12-13	23:00:00	6.75	5.34	0.02	0	0.2	-17.8	0	0	64.6	-5	-17.9	114.4	1.77
2017-12-13	23:15:00	6.75	5.34	0.03	0	0.2	-17.8	0	0	63.5	-5	-17.5	95.6	0.33
2017-12-13	23:30:00	6.75	5.34	0.02	0	0.2	-17.8	0	0	66.7	-5.1	-17.8	56.4	1.62
2017-12-13	23:45:00	6.75	5.33	0.03	0	0.2	-17.8	0	0	66.6	-5.1	-18.2	126.6	0.23
2017-12-14	00:00:00	6.75	5.34	0.02	0	0.2	-17.8	0	0	62.8	-5.1	-17.4	107.9	2.58
2017-12-14	00:15:00	6.67	5.34	0.03	0	0.2	-17.8	0	0	63	-5.1	-17.4	89.6	3.3
2017-12-14	00:30:00	6.67	5.33	0.03	0	0.2	-19.4	0	0	62.9	-5.1	-17.9	59.5	1.45
2017-12-14	00:45:00	6.67	5.33	0.03	0	0.2	-19.4	0	0	63.6	-5.1	-18.8	25.4	1.24
2017-12-14	01:00:00	6.67	5.33	0.02	0	0.2	-19.4	0	0	65.4	-5.1	-18.5	39.8	0.49
2017-12-14	01:15:00	6.67	5.33	0.03	0	0.2	-19.4	0	0	67.4	-5.1	-18.7	36.3	0.21
2017-12-14	01:30:00	6.59	5.33	0.03	0	0.2	-19.4	0	0	70.3	-5.2	-18.7	76	2.54
2017-12-14	01:45:00	6.59	5.33	0.02	0	0.2	-17.8	0	0	72.2	-5.2	-18.3	62.1	2.78
2017-12-14	02:00:00	6.59	5.33	0.03	0	0.2	-17.8	0	0	72.9	-5.2	-18	54.9	2.56
2017-12-14	02:15:00	6.59	5.33	0.02	0	0.2	-17.8	0	0	73.4	-5.2	-18	68.5	2.71
2017-12-14	02:30:00	6.51	5.33	0.03	0	0.2	-17.8	0	0	74.4	-5.2	-18	77.2	3.74
2017-12-14	02:45:00	6.51	5.33	0.03	0	0.2	-17.8	0	0	74.6	-5.2	-17.9	82.8	3.53
2017-12-14	03:00:00	6.51	5.33	0.03	0	0.2	-17.8	0	0	75.2	-5.3	-17.9	68.1	2.83
2017-12-14	03:15:00	6.51	5.33	0.02	0	0.2	-17.8	0	0	75.3	-5.3	-17.8	85.5	3.43
2017-12-14	03:30:00	6.51	5.33	0.02	0	0.2	-17.8	0	0	74.6	-5.3	-17.6	84.9	4.08
2017-12-14	03:45:00	6.51	5.33	0.03	0	0.2	-17.8	0	0	73	-5.3	-17.4	76.9	4.52
2017-12-14	04:00:00	6.51	5.32	0.02	0	0.2	-17.8	0	0	71.3	-5.4	-17.3	59.9	4.26
2017-12-14	04:15:00	6.51	5.32	0.02	0	0.2	-17.8	0	0	70.4	-5.4	-17.4	66	3.5
2017-12-14	04:30:00	6.51	5.32	0.03	0	0.2	-17.8	0	0	70.7	-5.4	-17.5	78.6	3.74
2017-12-14	04:45:00	6.51	5.32	0.03	0	0.2	-17.8	0	0	70.6	-5.4	-17.6	84.9	3.12
2017-12-14	05:00:00	6.51	5.31	0.02	0	0.2	-19.4	0	0	70.5	-5.4	-18	72.2	2.24
2017-12-14	05:15:00	6.43	5.32	0.03	0	0.2	-17.8	0	0	71.2	-5.5	-17.9	67.8	3.16
2017-12-14	05:30:00	6.43	5.33	0.02	0	0.2	-17.8	0	0	69.9	-5.4	-18	72.5	0.07
2017-12-14	05:45:00	6.43	5.3	0.03	0	0.2	-17.8	0	0	70.6	-5.4	-18.1	80.4	0.7
2017-12-14	06:00:00	6.43	5.31	0.02	0	0.2	-17.8	0	0	69.8	-5.5	-17.7	101.3	2.07
2017-12-14	06:15:00	6.43	5.32	0.03	0	0.2	-17.8	0	0	69.5	-5.5	-17.7	82.8	1.03
2017-12-14	06:30:00	6.43	5.31	0.03	0	0.2	-17.8	0	0	69.4	-5.5	-17.9	99.6	3.19
2017-12-14	06:45:00	6.43	5.3	0.03	0	0.3	-17.8	0	0	70.8	-5.5	-18.2	97.3	1.13
2017-12-14	07:00:00	6.43	5.3	0.03	2	1.2	-17.8	0	0	72.4	-5.5	-18.3	114.6	2.24
2017-12-14	07:15:00	6.35	5.3	0.02	8	4.9	-19.4	0	0	72.9	-5.5	-18.2	117.1	1.44
2017-12-14	07:30:00	6.43	5.3	0.03	24	17.5	-17.8	0	0	74.5	-5.6	-18.2	110.7	0.97
2017-12-14	07:45:00	6.43	5.29	0.02	50	38.8	-17.8	0	0	75.5	-5.6	-17.9	118.4	3.37
2017-12-14	08:00:00	6.51	5.29	0.03	87	81.9	-16.2	0	0	75.9	-5.6	-17.5	94	4.33
2017-12-14	08:15:00	6.59	5.3	0.02	122	90.8	-14.7	0	0	75.7	-5.6	-17	101.6	5.03
2017-12-14	08:30:00	6.67	5.29	0.02	174	134.5	-13.1	0	0	75	-5.6	-16.4	122.5	3.56
2017-12-14	08:45:00	6.82	5.28	0.03	245	188.4	-11.5	0	0	72.3	-5.6	-15.6	137.3	4.38
2017-12-14	09:00:00	6.9	5.28	0.03	254	186.8	-11.5	0	0	69.4	-5.6	-14.7	111.7	4.35
2017-12-14	09:15:00	6.9	5.28	0.03	269	189	-11.5	0	0	65.6	-5.6	-14.3	65.4	7.56
2017-12-14	09:30:00	7.06	5.29	0.02	309	214.4	-10	0	0	63.5	-5.6	-13.6	127.2	6.37
2017-12-14	09:45:00	7.14	5.28	0.02	312	213.8	-8.4	0	0	60.9	-5.6	-12.7	119	4.19
2017-12-14	10:00:00	7.22	5.28	0.03	340	251.1	-8.4	0	0	58.1	-5.6	-12	135.5	5.02
2017-12-14	10:15:00	7.29	5.28	0.02	379	259	-5.3	0	0	55.4	-5.6	-11.6	106.6	5.97
2017-12-14	10:30:00	7.37	5.29	0.02	318	208.3	-6.8	0	0	53.7	-5.6	-11.2	115.3	5.1
2017-12-14	10:45:00	7.37	5.28	0.02	290	184.4	-6.8	0	0	52.8	-5.6	-11	105.1	5.11
2017-12-14	11:00:00	7.45	5.28	0.02	294	182.7	-6.8	0	0	51.6	-5.5	-10.9	96.9	4.5
2017-12-14	11:15:00	7.45	5.29	0.03	305	189.6	-5.3	0	0	49.5	-5.5	-10.4	161.9	3.14
2017-12-14	11:30:00	7.53	5.29	0.02	334	212.3	-5.3	0	0	48.2	-5.5	-10.1	115.7	4.01
2017-12-14	11:45:00	7.53	5.29	0.02	332	209.6	-3.7	0	0	47.4	-5.4	-9.8	147.8	3.74
2017-12-14	12:00:00	7.53	5.28	0.02	351	222.3	-3.7	0	0	45.7	-5.4	-9.5	172.4	4.06
2017-12-14	12:15:00	7.53	5.29	0.03	371	237.2	-2.1	0	0	44.4	-5.4	-8.7	192.8	2.09
2017-12-14	12:30:00	7.53	5.3	0.03	371	240	-2.1	0	0	44.6	-5.3	-8.6	259	1.73
2017-12-14	12:45:00	7.53	5.29	0.03	357	231.9	-2.1	0	0	44.5	-5.3	-8.2	193	3.43
2017-12-14	13:00:00	7.45	5.29	0.03	317	205.4	-2.1	0	0	43.5	-5.2	-8	109.1	2.75
2017-12-14	13:15:00	7.45	5.31	0.03	271	175.1	-3.7	0	0	43.8	-5.2	-8.1	115.3	2.15
2017-12-14	13:30:00	7.45	5.31	0.03	222	142.3	-3.7	0	0	43.4	-5.1	-8	99.7	3.16
2017-12-14	13:45:00	7.45	5.32	0.03	216	138.9	-3.7	0	0	43.2	-5.1	-7.9	163.2	2.55
2017-12-14	14:00:00	7.45	5.32	0.03	186	120.7	-3.7	0	0	41.7	-5.1	-7.3	196.3	3.21
2017-12-14	14:15:00	7.37	5.32	0.03	149	94.9	-5.3	0	0	41.8	-5	-7.3	198.4	3.41
2017-12-14	14:30:00	7.37	5.32	0.02	132	84.4	-5.3	0	0	41.5	-5	-7.2	156.7	3.65
2017-12-14	14:45:00	7.37	5.32	0.02	103	65.1	-5.3	0	0	41.5	-4.9	-7.1	138	3.11
2017-12-14	15:00:00	7.37	5.32	0.03	93	59.1	-5.3	0	0	40.8	-4.9	-7	126.6	0.86
2017-12-14	15:15:00	7.29	5.33	0.02	79	51.2	-5.3	0	0	40.8	-4.8	-7	321.8	0.23
2017-12-14	15:30:00	7.29	5.33	0.03	57	38.1	-6.8	0	0	40.8	-4.7	-7.1	249.9	0.42
2017-12-14	15:45:00	7.29	5.33	0.02	34	23	-6.8	0	0	40.7	-4.7	-7.2	80	0.08
2017-12-14	16:00:00	7.22	5.33	0.02	22	15.1	-6.8	0	0	41.8	-4.7	-7.3	83.7	1.88
2017-12-14	16:15:00	7.22	5.33	0.03	8	5.4	-6.8	0	0	43.4	-4.6	-7.6	89.8	3.04
2017-12-14	16:30:00	7.22	5.33	0.03	2	1.8	-8.4	0	0	45.5	-4.7	-8.1	109.4	1.02
2017-12-14	16:45:00	7.14	5.33	0.02	0	0.5	-8.4	0	0	45.6	-4.6	-8.3	122.6	1.04
2017-12-14	17:00:00	7.14	5.33	0.03	0	0.2	-8.4	0	0	46.9	-4.6	-8.6	113.5	1.17
2017-12-14	17:15:00	7.14	5.34	0.02	0	0.3	-8.4	0	0	47.9	-4.6	-8.7	118.4	1.22
2017-12-14	17:30:00	7.14	5.34	0.03	0	0.2	-8.4	0	0	48.9	-4.6	-8.6	118.4	0.21
2017-12-14	17:45:00	7.06	5.34	0.03	0	0.2	-8.4	0	0	51.5	-4.5	-8.9	132.3	0.08
2017-12-14	18:00:00	7.06	5.34	0.03	0	0.2	-8.4	0	0	50.6	-4.5	-8.7	147.6	2.8
2017-12-14	18:15:00	7.06	5.34	0.02	0	0.2	-8.4	0	0	50.5	-4.5	-8.5	139.3	2.73
2017-12-14	18:30:00	7.06	5.34	0.03	0	0.2	-8.4	0	0	50.7	-4.5	-8.4	121.5	2.69
2017-12-14	18:45:00	6.98	5.34	0.02	0	0.2	-8.4	0	0	51.3	-4.5	-8.5	117.2	1.76
2017-12-14	19:00:00	6.98	5.35	0.02	0	0.2	-8.4	0	0	52	-4.5	-8.5	130.1	0.54
2017-12-14	19:15:00	6.98	5.34	0.02	0	0.2	-8.4	0	0	53.7	-4.5	-8.6	117	0.96
2017-12-14	19:30:00	6.98	5.34	0.02	0	0.2	-8.4	0	0	54.4	-4.5	-8.9	134.5	0.96
2017-12-14	19:45:00	6.98	5.34	0.03	0	0.2	-8.4	0	0	55.5	-4.4	-9	126	2.78
2017-12-14	20:00:00	6.98	5.34	0.03	0	0.2	-8.4	0	0	57.1	-4.4	-9.1	125.8	3.63
2017-12-14	20:15:00	6.9	5.35	0.03	0	0.2	-8.4	0	0	58.4	-4.4	-9.1	140.8	3.56
2017-12-14	20:30:00	6.9	5.35	0.03	0	0.2	-8.4	0	0	58.1	-4.4	-9.1	134	3.75
2017-12-14	20:45:00	6.9	5.35	0.03	0	0.2	-8.4	0	0	56.9	-4.4	-9.1	121.9	3.45
2017-12-14	21:00:00	6.9	5.35	0.02	0	0.2	-8.4	0	0	57.8	-4.4	-9.1	133.9	3.61
2017-12-14	21:15:00	6.9	5.35	0.02	0	0.2	-8.4	0	0	57.1	-4.4	-9	126	4.37
2017-12-14	21:30:00	6.9	5.35	0.03	0	0.2	-8.4	0	0	55.4	-4.4	-8.9	121.7	3.02
2017-12-14	21:45:00	6.9	5.35	0.02	0	0.2	-8.4	0	0	54.3	-4.4	-8.7	20.6	1.5
2017-12-14	22:00:00	6.82	5.34	0.03	0	0.2	-8.4	0	0	55.1	-4.4	-8.7	132.2	1.46
2017-12-14	22:15:00	6.82	5.36	0.03	0	0.2	-8.4	0	0	55.7	-4.4	-8.6	107	1.53
2017-12-14	22:30:00	6.82	5.35	0.03	0	0.2	-8.4	0	0	54.4	-4.4	-8.3	97.4	1.17
2017-12-14	22:45:00	6.82	5.35	0.03	0	0.2	-8.4	0	0	54.4	-4.4	-8.1	104.7	2.91
2017-12-14	23:00:00	6.82	5.35	0.02	0	0.3	-8.4	0	0	53.2	-4.3	-7.9	132.6	3.2
2017-12-14	23:15:00	6.82	5.35	0.03	0	0.2	-8.4	0	0	53.2	-4.3	-7.9	108.5	2.59
2017-12-14	23:30:00	6.82	5.37	0.03	0	0.2	-8.4	0	0	51.7	-4.3	-7.8	292.2	0.44
2017-12-14	23:45:00	6.75	5.36	0.03	0	0.2	-8.4	0	0	52.9	-4.3	-8.1	9.3	1.78
2017-12-15	00:00:00	6.75	5.36	0.03	0	0.2	-8.4	0	0	54.1	-4.3	-8.3	18.8	0.66
2017-12-15	00:15:00	6.75	5.37	0.03	0	0.2	-8.4	0	0	52.9	-4.3	-8.1	36.7	1.19
2017-12-15	00:30:00	6.75	5.38	0.03	0	0.2	-6.8	0	0	49.8	-4.3	-7.8	43.5	3.75
2017-12-15	00:45:00	6.75	5.36	0.03	0	0.2	-6.8	0	0	48.1	-4.2	-7.5	98.8	1.1
2017-12-15	01:00:00	6.75	5.36	0.03	0	0.2	-6.8	0	0	48	-4.2	-7.4	20.5	0.77
2017-12-15	01:15:00	6.75	5.37	0.03	0	0.2	-6.8	0	0	48.2	-4.2	-7.4	352.5	0.08
2017-12-15	01:30:00	6.75	5.37	0.02	0	0.2	-6.8	0	0	48.3	-4.2	-7.4	334.7	1.35
2017-12-15	01:45:00	6.75	5.38	0.03	0	0.2	-6.8	0	0	51	-4.2	-7.6	8.4	2.43
2017-12-15	02:00:00	6.75	5.37	0.03	0	0.2	-6.8	0	0	50.8	-4.1	-7.5	338.3	3.36
2017-12-15	02:15:00	6.67	5.38	0.03	0	0.2	-6.8	0	0	48.2	-4.2	-7.1	341.9	4.85
2017-12-15	02:30:00	6.67	5.37	0.03	0	0.3	-6.8	0	0	46.2	-4.2	-6.9	306.6	4.24
2017-12-15	02:45:00	6.67	5.38	0.03	0	0.2	-6.8	0	0	46	-4.1	-6.8	336.1	3.83
2017-12-15	03:00:00	6.67	5.37	0.02	0	0.2	-6.8	0	0	46.2	-4.1	-7	346	3.81
2017-12-15	03:15:00	6.67	5.39	0.03	0	0.2	-6.8	0	0	46.6	-4.1	-7.1	324.2	3.7
2017-12-15	03:30:00	6.67	5.39	0.02	0	0.2	-6.8	0	0	46.5	-4.1	-7.2	330.8	4.08
2017-12-15	03:45:00	6.67	5.38	0.03	0	0.2	-6.8	0	0	46.5	-4.1	-7.4	8.3	3.86
2017-12-15	04:00:00	6.67	5.38	0.03	0	0.2	-6.8	0	0	46.6	-4.1	-7.5	358.6	2.71
2017-12-15	04:15:00	6.67	5.39	0.03	0	0.2	-6.8	0	0	46.2	-4.1	-7.6	316.1	3.1
2017-12-15	04:30:00	6.59	5.39	0.03	0	0.2	-8.4	0	0	45	-4.1	-7.7	307.5	5.26
2017-12-15	04:45:00	6.59	5.39	0.03	0	0.2	-8.4	0	0	43.6	-4	-7.8	357.4	5.08
2017-12-15	05:00:00	6.59	5.38	0.03	0	0.2	-8.4	0	0	44.8	-4	-8	332.9	3.96
2017-12-15	05:15:00	6.59	5.39	0.03	0	0.2	-8.4	0	0	45.8	-4	-8.2	306.1	4.31
2017-12-15	05:30:00	6.59	5.39	0.03	0	0.2	-8.4	0	0	47.3	-4	-8.4	304.5	5.15
2017-12-15	05:45:00	6.59	5.39	0.03	0	0.2	-8.4	0	0	58.7	-3.9	-8.8	334.7	6.93
2017-12-15	06:00:00	6.59	5.39	0.02	0	0.2	-8.4	0	0	70.2	-3.9	-9.2	334	5.4
2017-12-15	06:15:00	6.59	5.39	0.02	0	0.2	-10	0	0	75.9	-3.9	-9.4	313.3	5.08
2017-12-15	06:30:00	6.59	5.39	0.03	0	0.2	-10	0	0	78.8	-3.9	-9.5	353.5	6.76
2017-12-15	06:45:00	6.51	5.39	0.03	0	0.3	-10	0	0	81.4	-3.9	-9.5	326.2	4.74
2017-12-15	07:00:00	6.51	5.39	0.03	1	0.9	-10	0	0	82.5	-3.9	-9.6	320.8	4.31
2017-12-15	07:15:00	6.51	5.39	0.03	6	3.9	-10	0	0	83.6	-3.9	-9.8	347.5	3.38
2017-12-15	07:30:00	6.51	5.39	0.02	18	13.4	-10	0	0	84.4	-3.9	-9.8	337.2	1.95
2017-12-15	07:45:00	6.51	5.39	0.03	30	17.3	-10	0	0	84.8	-3.9	-9.7	295.8	1.35
2017-12-15	08:00:00	6.51	5.39	0.03	53	32	-10	0	0	84.9	-3.9	-9.5	301.8	2.97
2017-12-15	08:15:00	6.59	5.39	0.03	98	66.8	-8.4	0	0	84.3	-3.9	-9.4	320.5	4.36
2017-12-15	08:30:00	6.67	5.4	0.02	125	88.9	-8.4	0	0	83.2	-3.9	-9.4	324.3	5.64
2017-12-15	08:45:00	6.75	5.39	0.03	195	150.9	-6.8	0	0	81.9	-3.9	-9	324.5	5.13
2017-12-15	09:00:00	6.82	5.39	0.03	181	125.7	-6.8	0	0	74.7	-3.9	-8.8	297.9	5.7
2017-12-15	09:15:00	7.06	5.39	0.03	278	195.3	-5.3	0	0	68.9	-3.9	-8.6	328.8	6.13
2017-12-15	09:30:00	7.22	5.4	0.03	373	264.5	-3.7	0	0	60.5	-3.9	-8.5	7.7	8.75
2017-12-15	09:45:00	7.29	5.4	0.03	416	294.4	-2.1	0	0	57.3	-3.9	-8	356.1	7.74
2017-12-15	10:00:00	7.37	5.39	0.02	325	326.8	-0.5	0	0	54.1	-3.9	-7.8	0.6	7.93
2017-12-15	10:15:00	7.37	5.4	0.03	511	349	-0.5	0	0	53.6	-3.9	-7.7	296.9	8.2
2017-12-15	10:30:00	7.45	5.4	0.03	544	361.2	-0.5	0	0	51.4	-3.9	-7.6	341.2	8.68
2017-12-15	10:45:00	7.45	5.4	0.02	561	378.5	-0.5	0	0	50	-3.9	-7.5	301.8	9.21
2017-12-15	11:00:00	7.53	5.39	0.03	557	304.3	-0.5	0	0	50.4	-3.9	-7.3	340	7.84
2017-12-15	11:15:00	7.53	5.39	0.03	577	352	-0.5	0	0	48	-3.9	-6.9	345.5	7.77
2017-12-15	11:30:00	7.53	5.4	0.03	577	389.6	-0.5	0	0	48	-3.8	-6.6	276	7.26
2017-12-15	11:45:00	7.53	5.39	0.03	576	387.2	-0.5	0	0	46.5	-3.8	-6.7	284.6	7.17
2017-12-15	12:00:00	7.53	5.39	0.03	578	385.1	-0.5	0	0	46.5	-3.8	-6.6	274.9	7.18
2017-12-15	12:15:00	7.53	5.39	0.03	592	389.3	-0.5	0	0	45.1	-3.8	-6.5	321	7.99
2017-12-15	12:30:00	7.45	5.4	0.03	594	386.8	-0.5	0	0	43	-3.8	-6.4	323.3	8.8
2017-12-15	12:45:00	7.53	5.4	0.03	564	366	1	0	0	42.6	-3.8	-6.2	316.3	7.19
2017-12-15	13:00:00	7.53	5.39	0.03	540	350	-0.5	0	0	43.3	-3.8	-6.1	277.3	7.99
2017-12-15	13:15:00	7.53	5.39	0.03	532	340.1	1	0	0	42.7	-3.7	-6	305.8	7.98
2017-12-15	13:30:00	7.53	5.4	0.03	493	312.6	1	0	0	40.7	-3.7	-5.8	286.1	8.1
2017-12-15	13:45:00	7.53	5.4	0.03	456	289.2	1	0	0	41.1	-3.7	-6	293.8	7.57
2017-12-15	14:00:00	7.53	5.4	0.03	412	260.6	1	0	0	41.2	-3.6	-5.8	340	5.55
2017-12-15	14:15:00	7.53	5.4	0.03	377	236.6	1	0	0	41	-3.6	-5.8	267.7	5.68
2017-12-15	14:30:00	7.53	5.4	0.03	327	207.6	1	0	0	40.8	-3.6	-5.8	284	6.27
2017-12-15	14:45:00	7.53	5.4	0.03	275	179.1	1	0	0	40.7	-3.6	-6	312.7	6.94
2017-12-15	15:00:00	7.53	5.41	0.03	211	141.3	-0.5	0	0	41.1	-3.6	-6.1	334.9	6.46
2017-12-15	15:15:00	7.53	5.41	0.03	154	108.9	-0.5	0	0	41.2	-3.5	-6.2	311.9	5.39
2017-12-15	15:30:00	7.45	5.42	0.03	103	76.4	-2.1	0	0	41.6	-3.5	-6.2	273.7	4.18
2017-12-15	15:45:00	7.45	5.41	0.03	62	48.2	-3.7	0	0	42.3	-3.5	-6.4	291.5	5.16
2017-12-15	16:00:00	7.37	5.42	0.02	33	23.5	-5.3	0	0	43.5	-3.5	-6.8	10	1.9
2017-12-15	16:15:00	7.37	5.43	0.03	13	8.8	-6.8	0	0	45.6	-3.4	-7.6	290	0.09
2017-12-15	16:30:00	7.29	5.44	0.03	3	2.8	-8.4	0	0	48.5	-3.4	-8.4	264.7	0.23
2017-12-15	16:45:00	7.29	5.42	0.03	0	0.6	-8.4	0	0	51.7	-3.4	-9.3	237.8	0.08
2017-12-15	17:00:00	7.22	5.42	0.03	0	0.3	-10	0	0	55.9	-3.4	-10.3	252.6	0.08
2017-12-15	17:15:00	7.22	5.43	0.03	0	0.2	-10	0	0	57.8	-3.4	-10.9	278.3	0.08
2017-12-15	17:30:00	7.22	5.42	0.03	0	0.2	-10	0	0	58	-3.4	-10.3	355.7	0.33
2017-12-15	17:45:00	7.14	5.43	0.03	0	0.2	-10	0	0	55.5	-3.4	-9.7	306.9	0.43
2017-12-15	18:00:00	7.14	5.43	0.03	0	0.2	-10	0	0	57	-3.4	-10.3	287.5	0.37
2017-12-15	18:15:00	7.14	5.44	0.03	0	0.3	-11.5	0	0	56.7	-3.4	-10.3	318.6	0.08
2017-12-15	18:30:00	7.14	5.43	0.03	0	0.2	-11.5	0	0	59.2	-3.5	-11	51.7	0.08
2017-12-15	18:45:00	7.06	5.43	0.03	0	0.2	-11.5	0	0	61.2	-3.5	-11.6	15.2	0.08
2017-12-15	19:00:00	7.06	5.43	0.03	0	0.2	-13.1	0	0	62.7	-3.5	-12	68.5	0.08
2017-12-15	19:15:00	7.06	5.43	0.03	0	0.2	-13.1	0	0	62.9	-3.5	-12	94.8	0.33
2017-12-15	19:30:00	7.06	5.43	0.03	0	0.2	-11.5	0	0	61.8	-3.6	-11.2	133.5	2.43
2017-12-15	19:45:00	7.06	5.41	0.03	0	0.2	-11.5	0	0	62.1	-3.6	-10.7	135.2	1.17
2017-12-15	20:00:00	6.98	5.43	0.03	0	0.2	-13.1	0	0	63	-3.6	-11.5	158.2	0.46
2017-12-15	20:15:00	6.98	5.43	0.03	0	0.2	-13.1	0	0	64.2	-3.6	-12.4	305.9	0.59
2017-12-15	20:30:00	6.98	5.41	0.03	0	0.2	-13.1	0	0	65	-3.6	-12.8	0.6	0.66
2017-12-15	20:45:00	6.98	5.41	0.03	0	0.2	-13.1	0	0	65.1	-3.6	-12.5	307.8	1.75
2017-12-15	21:00:00	6.98	5.41	0.03	0	0.2	-11.5	0	0	58.4	-3.6	-10.5	296.4	4.85
2017-12-15	21:15:00	6.9	5.42	0.02	0	0.2	-10	0	0	53	-3.7	-9.5	285.1	4.11
2017-12-15	21:30:00	6.98	5.41	0.03	0	0.2	-10	0	0	50.5	-3.7	-9.1	282.8	4.41
2017-12-15	21:45:00	6.9	5.41	0.03	0	0.2	-10	0	0	50.2	-3.8	-9.3	280.6	3.94
2017-12-15	22:00:00	6.9	5.4	0.03	0	0.2	-10	0	0	49	-3.8	-9	292.3	6.95
2017-12-15	22:15:00	6.9	5.41	0.03	0	0.2	-10	0	0	47.7	-3.8	-8.8	271.2	6.67
2017-12-15	22:30:00	6.9	5.4	0.03	0	0.2	-10	0	0	46.3	-3.8	-8.8	272.8	4.63
2017-12-15	22:45:00	6.9	5.4	0.03	0	0.2	-10	0	0	48	-3.8	-9.3	298	3.15
2017-12-15	23:00:00	6.9	5.4	0.03	0	0.2	-10	0	0	49.2	-3.9	-9.5	281.6	3.84
2017-12-15	23:15:00	6.82	5.4	0.03	0	0.2	-10	0	0	49.3	-3.9	-9.7	299.1	4.19
2017-12-15	23:30:00	6.82	5.4	0.03	0	0.2	-10	0	0	47.5	-3.9	-9.5	329.1	4.19
2017-12-15	23:45:00	6.82	5.4	0.03	0	0.2	-10	0	0	47	-3.9	-9.5	303	6.6
2017-12-16	00:00:00	6.82	5.4	0.02	0	0.2	-10	0	0	45.9	-3.9	-9.5	277.3	6.32
2017-12-16	00:15:00	6.82	5.4	0.03	0	0.2	-10	0	0	46.9	-3.9	-9.7	293.1	5.88
2017-12-16	00:30:00	6.82	5.4	0.02	0	0.2	-10	0	0	45.6	-3.9	-9.8	294.9	5.29
2017-12-16	00:45:00	6.75	5.4	0.03	0	0.3	-10	0	0	45.3	-3.9	-9.9	292.9	5.6
2017-12-16	01:00:00	6.75	5.39	0.03	0	0.2	-11.5	0	0	45.4	-4	-10	301	5.27
2017-12-16	01:15:00	6.75	5.4	0.03	0	0.2	-11.5	0	0	46.8	-4	-10.2	299	4.77
2017-12-16	01:30:00	6.75	5.4	0.03	0	0.2	-10	0	0	46.3	-4	-10.1	302.9	7.94
2017-12-16	01:45:00	6.75	5.4	0.03	0	0.2	-11.5	0	0	46.1	-4	-10.4	314.2	6.01
2017-12-16	02:00:00	6.75	5.39	0.02	0	0.2	-11.5	0	0	46.9	-4	-10.8	292	5.09
2017-12-16	02:15:00	6.75	5.4	0.02	0	0.2	-11.5	0	0	46.8	-4.1	-10.8	316.7	4.6
2017-12-16	02:30:00	6.67	5.4	0.03	0	0.2	-13.1	0	0	48.7	-4.1	-11.5	321.2	0.55
2017-12-16	02:45:00	6.67	5.39	0.02	0	0.2	-13.1	0	0	51	-4.1	-12.4	295.6	0.19
2017-12-16	03:00:00	6.67	5.39	0.03	0	0.2	-13.1	0	0	53.2	-4.1	-12.7	284.8	1.82
2017-12-16	03:15:00	6.67	5.39	0.03	0	0.2	-13.1	0	0	51.1	-4.1	-12.1	277.9	2.71
2017-12-16	03:30:00	6.67	5.39	0.03	0	0.2	-13.1	0	0	52.9	-4.1	-12.6	265.6	1.35
2017-12-16	03:45:00	6.67	5.39	0.02	0	0.2	-13.1	0	0	51.6	-4.1	-12.2	272.4	3.66
2017-12-16	04:00:00	6.67	5.39	0.03	0	0.2	-13.1	0	0	50	-4.1	-11.9	286.5	2.84
2017-12-16	04:15:00	6.59	5.39	0.03	0	0.2	-13.1	0	0	50.5	-4.1	-12.2	268.3	2.04
2017-12-16	04:30:00	6.59	5.4	0.03	0	0.2	-13.1	0	0	50.9	-4.2	-12.3	264.1	3.21
2017-12-16	04:45:00	6.59	5.38	0.03	0	0.2	-13.1	0	0	51.2	-4.2	-12.4	267.1	3.8
2017-12-16	05:00:00	6.59	5.39	0.02	0	0.2	-13.1	0	0	48.6	-4.2	-11.8	288.8	5.66
2017-12-16	05:15:00	6.59	5.39	0.03	0	0.2	-11.5	0	0	46.7	-4.2	-11.5	280.4	7.3
2017-12-16	05:30:00	6.59	5.39	0.03	0	0.2	-11.5	0	0	46.6	-4.2	-11.6	266.6	6.37
2017-12-16	05:45:00	6.59	5.38	0.03	0	0.2	-11.5	0	0	46.4	-4.3	-11.7	296.4	6.69
2017-12-16	06:00:00	6.59	5.38	0.03	0	0.2	-11.5	0	0	46.6	-4.3	-11.8	287.7	6.57
2017-12-16	06:15:00	6.59	5.38	0.03	0	0.2	-13.1	0	0	46.7	-4.4	-11.8	305.3	5.53
2017-12-16	06:30:00	6.51	5.38	0.02	0	0.2	-13.1	0	0	47.2	-4.3	-12	275.8	5.4
2017-12-16	06:45:00	6.51	5.38	0.02	0	0.4	-13.1	0	0	47.1	-4.3	-12	272.8	5.34
2017-12-16	07:00:00	6.51	5.37	0.03	1	1.8	-13.1	0	0	46.6	-4.3	-12	298.8	5.51
2017-12-16	07:15:00	6.51	5.38	0.03	8	6	-11.5	0	0	45.8	-4.4	-11.9	282.8	9.49
2017-12-16	07:30:00	6.51	5.37	0.02	22	14	-11.5	0	0	45	-4.4	-11.7	290.2	10.52
2017-12-16	07:45:00	6.59	5.36	0.03	43	31.7	-10	0	0	43.8	-4.4	-11.5	288.5	10.19
2017-12-16	08:00:00	6.67	5.37	0.03	69	73.9	-10	0	0	42.6	-4.4	-11.2	264	10.07
2017-12-16	08:15:00	6.67	5.37	0.02	107	76.8	-8.4	0	0	41.9	-4.4	-11	301.1	10.81
2017-12-16	08:30:00	6.75	5.37	0.03	139	118.4	-6.8	0	0	41	-4.4	-10.8	257.4	13.28
2017-12-16	08:45:00	6.9	5.36	0.03	215	151.2	-5.3	0	0	40.6	-4.4	-10.7	300.4	14.43
2017-12-16	09:00:00	6.98	5.36	0.03	269	207.6	-3.7	0	0	40.1	-4.5	-10.4	295.1	11.55
2017-12-16	09:15:00	7.06	5.36	0.03	322	237.8	-3.7	0	0	39.6	-4.5	-10.2	292	12.25
2017-12-16	09:30:00	7.14	5.36	0.02	373	268.2	-3.7	0	0	39.1	-4.5	-10	274.5	13.28
2017-12-16	09:45:00	7.22	5.35	0.03	420	302.6	-3.7	0	0	38.3	-4.5	-9.7	284.9	12.32
2017-12-16	10:00:00	7.37	5.36	0.02	334	344.3	-3.7	0	0	37.8	-4.5	-9.5	292.7	13.39
2017-12-16	10:15:00	7.45	5.36	0.03	431	297.9	-3.7	0	0	38.1	-4.5	-9.6	308.4	16.17
2017-12-16	10:30:00	7.45	5.36	0.03	434	289.6	-3.7	0	0	38.4	-4.5	-9.7	301.2	12.9
2017-12-16	10:45:00	7.53	5.35	0.02	467	314.2	-3.7	0	0	38.6	-4.5	-9.8	305.9	13.1
2017-12-16	11:00:00	7.53	5.34	0.03	551	278	-3.7	0	0	38.5	-4.5	-9.6	270.1	13.3
2017-12-16	11:15:00	7.53	5.35	0.03	498	311.4	-3.7	0	0	38	-4.5	-9.4	292.4	12.06
2017-12-16	11:30:00	7.53	5.35	0.03	551	373.9	-3.7	0	0	37.7	-4.5	-9.2	313.9	13.63
2017-12-16	11:45:00	7.53	5.34	0.03	559	376.5	-3.7	0	0	38.2	-4.5	-9.4	320.2	13.11
2017-12-16	12:00:00	7.53	5.35	0.03	594	404.5	-2.1	0	0	37	-4.5	-8.9	272.4	10.21
2017-12-16	12:15:00	7.53	5.36	0.02	441	294.3	-3.7	0	0	36.6	-4.5	-8.9	283.1	9.59
2017-12-16	12:30:00	7.53	5.35	0.03	353	226.4	-5.3	0	0	37.4	-4.5	-9.4	321.9	11.64
2017-12-16	12:45:00	7.53	5.35	0.03	391	250	-3.7	0	0	37.8	-4.4	-9.5	306.9	11.26
2017-12-16	13:00:00	7.53	5.35	0.03	304	187.4	-5.3	0	0	37.2	-4.5	-9.6	278.8	13.19
2017-12-16	13:15:00	7.53	5.37	0.03	451	291.6	-3.7	0	0	36.9	-4.4	-9.4	318.8	10.34
2017-12-16	13:30:00	7.53	5.36	0.02	350	217.8	-5.3	0	0	36.8	-4.4	-9.2	300.5	11.59
2017-12-16	13:45:00	7.53	5.36	0.02	289	179	-5.3	0	0	37.3	-4.4	-9.4	289.2	9.61
2017-12-16	14:00:00	7.53	5.37	0.02	291	184.1	-3.7	0	0	37.1	-4.3	-9.3	274.9	7.63
2017-12-16	14:15:00	7.53	5.36	0.03	310	197.4	-3.7	0	0	36.5	-4.4	-9.1	290	7.56
2017-12-16	14:30:00	7.53	5.38	0.02	262	165.9	-5.3	0	0	36.6	-4.3	-9.2	286	11.46
2017-12-16	14:45:00	7.53	5.37	0.03	248	166.2	-3.7	0	0	37.7	-4.3	-9.4	285.7	9.67
2017-12-16	15:00:00	7.53	5.38	0.03	171	110.1	-5.3	0	0	37.8	-4.2	-9.4	275.2	8.14
2017-12-16	15:15:00	7.53	5.38	0.03	144	102	-5.3	0	0	38.1	-4.3	-9.4	299	7.56
2017-12-16	15:30:00	7.53	5.38	0.02	103	77.1	-5.3	0	0	37.7	-4.3	-9.5	299.1	7.29
2017-12-16	15:45:00	7.53	5.38	0.03	62	48.7	-6.8	0	0	37.9	-4.2	-9.8	313.5	7.62
2017-12-16	16:00:00	7.45	5.37	0.03	32	23.3	-10	0	0	38.6	-4.2	-10.1	315.5	5.12
2017-12-16	16:15:00	7.37	5.39	0.02	13	8.8	-10	0	0	39.3	-4.2	-10.3	305.1	5.53
2017-12-16	16:30:00	7.29	5.39	0.03	3	3	-11.5	0	0	39.7	-4.2	-10.4	305.3	4.55
2017-12-16	16:45:00	7.29	5.38	0.02	0	0.7	-11.5	0	0	40.9	-4.1	-10.8	268.4	2.27
2017-12-16	17:00:00	7.22	5.38	0.03	0	0.3	-11.5	0	0	40.9	-4.1	-10.9	295.6	2.29
2017-12-16	17:15:00	7.22	5.38	0.03	0	0.2	-13.1	0	0	43.2	-4.1	-11.7	11.2	0.08
2017-12-16	17:30:00	7.22	5.39	0.03	0	0.2	-13.1	0	0	47.6	-4.2	-13.1	11.8	0.08
2017-12-16	17:45:00	7.14	5.39	0.03	0	0.2	-13.1	0	0	51.2	-4.2	-14	297.4	0.08
2017-12-16	18:00:00	7.14	5.38	0.03	0	0.2	-14.7	0	0	53.2	-4.2	-14.3	9.5	0.08
2017-12-16	18:15:00	7.14	5.39	0.02	0	0.2	-14.7	0	0	53.3	-4.2	-14.1	10.3	0.08
2017-12-16	18:30:00	7.06	5.39	0.03	0	0.2	-14.7	0	0	53.8	-4.2	-14.1	10.3	0.08
2017-12-16	18:45:00	7.06	5.38	0.03	0	0.2	-14.7	0	0	55.3	-4.3	-14.5	10.3	0.08
2017-12-16	19:00:00	7.06	5.37	0.03	0	0.2	-13.1	0	0	54.4	-4.3	-13.3	141.9	2.46
2017-12-16	19:15:00	6.98	5.38	0.03	0	0.2	-13.1	0	0	53.3	-4.3	-13	149.4	2.02
2017-12-16	19:30:00	6.98	5.37	0.03	0	0.2	-14.7	0	0	55.5	-4.3	-13.4	241.6	1.04
2017-12-16	19:45:00	6.98	5.37	0.02	0	0.2	-14.7	0	0	57.3	-4.3	-14.3	78.6	0.71
2017-12-16	20:00:00	6.98	5.37	0.02	0	0.2	-16.2	0	0	58.3	-4.4	-15.4	84.4	0.37
2017-12-16	20:15:00	6.98	5.37	0.03	0	0.2	-14.7	0	0	59.4	-4.4	-15.1	267.3	0.96
2017-12-16	20:30:00	6.98	5.37	0.02	0	0.2	-14.7	0	0	55.8	-4.4	-14.3	302.2	0.8
2017-12-16	20:45:00	6.9	5.36	0.03	0	0.2	-14.7	0	0	55.8	-4.4	-14.4	315.1	1.04
2017-12-16	21:00:00	6.9	5.36	0.03	0	0.2	-14.7	0	0	50.3	-4.4	-13	259.1	2.87
2017-12-16	21:15:00	6.9	5.36	0.03	0	0.2	-13.1	0	0	46.8	-4.5	-12.4	289.9	3.35
2017-12-16	21:30:00	6.9	5.35	0.03	0	0.2	-13.1	0	0	45.6	-4.5	-12.2	303.9	4.62
2017-12-16	21:45:00	6.9	5.35	0.03	0	0.2	-13.1	0	0	43.8	-4.6	-11.8	293.3	5.5
2017-12-16	22:00:00	6.82	5.35	0.03	0	0.2	-11.5	0	0	42.4	-4.6	-11.5	276.1	6.88
2017-12-16	22:15:00	6.82	5.34	0.02	0	0.2	-11.5	0	0	41.3	-4.6	-11.3	286.6	6.23
2017-12-16	22:30:00	6.82	5.35	0.03	0	0.2	-11.5	0	0	41	-4.6	-11.3	303.1	5.07
2017-12-16	22:45:00	6.82	5.34	0.03	0	0.2	-11.5	0	0	41.2	-4.6	-11.4	255	4.99
2017-12-16	23:00:00	6.82	5.34	0.03	0	0.2	-11.5	0	0	41.4	-4.6	-11.6	288.2	3.74
2017-12-16	23:15:00	6.75	5.35	0.03	0	0.2	-11.5	0	0	41	-4.7	-11.5	290.5	4.33
2017-12-16	23:30:00	6.75	5.34	0.03	0	0.2	-13.1	0	0	41.5	-4.7	-11.8	303.8	3.17
2017-12-16	23:45:00	6.75	5.34	0.02	0	0.2	-13.1	0	0	43.9	-4.7	-12.6	308.1	0.86
2017-12-17	00:00:00	6.75	5.34	0.03	0	0.2	-13.1	0	0	46.3	-4.7	-13.1	333.4	0.93
2017-12-17	00:15:00	6.75	5.34	0.03	0	0.2	-14.7	0	0	47.7	-4.7	-13.7	303.9	0.08
2017-12-17	00:30:00	6.75	5.34	0.03	0	0.2	-14.7	0	0	51.5	-4.7	-14.5	220.3	0.48
2017-12-17	00:45:00	6.67	5.34	0.02	0	0.2	-14.7	0	0	51.4	-4.7	-14.3	335.8	1.58
2017-12-17	01:00:00	6.67	5.33	0.03	0	0.2	-14.7	0	0	50.8	-4.7	-14.2	257.8	1.13
2017-12-17	01:15:00	6.67	5.34	0.02	0	0.2	-16.2	0	0	52.3	-4.7	-14.9	97.2	0.44
2017-12-17	01:30:00	6.67	5.33	0.02	0	0.2	-16.2	0	0	58.4	-4.7	-16.1	169.7	1.05
2017-12-17	01:45:00	6.67	5.34	0.03	0	0.2	-16.2	0	0	62.6	-4.8	-16	130	4.78
2017-12-17	02:00:00	6.67	5.33	0.03	0	0.2	-16.2	0	0	64.7	-4.8	-16	137.6	4.59
2017-12-17	02:15:00	6.59	5.34	0.03	0	0.2	-16.2	0	0	64.2	-4.9	-16.1	157.7	4.05
2017-12-17	02:30:00	6.59	5.33	0.02	0	0.2	-17.8	0	0	63.4	-4.9	-16.4	69.3	1.44
2017-12-17	02:45:00	6.59	5.33	0.02	0	0.2	-17.8	0	0	65.6	-4.9	-17.4	49.9	0.93
2017-12-17	03:00:00	6.51	5.33	0.03	0	0.2	-17.8	0	0	67.4	-4.9	-17	119.8	3.72
2017-12-17	03:15:00	6.59	5.33	0.03	0	0.2	-17.8	0	0	65.6	-4.9	-16.8	108.5	3.33
2017-12-17	03:30:00	6.59	5.33	0.03	0	0.2	-17.8	0	0	65.6	-5	-17	117.8	2.79
2017-12-17	03:45:00	6.51	5.33	0.03	0	0.2	-17.8	0	0	65.9	-5	-17.5	46.8	0.33
2017-12-17	04:00:00	6.51	5.33	0.03	0	0.2	-19.4	0	0	67.9	-5	-18.3	47.9	0.31
2017-12-17	04:15:00	6.51	5.33	0.03	0	0.2	-17.8	0	0	70.7	-5.1	-18.4	122.8	3.52
2017-12-17	04:30:00	6.51	5.33	0.03	0	0.2	-17.8	0	0	70.5	-5.1	-17.6	130.7	4
2017-12-17	04:45:00	6.51	5.33	0.02	0	0.2	-17.8	0	0	69.4	-5.1	-17.5	114.9	3.39
2017-12-17	05:00:00	6.51	5.33	0.03	0	0.2	-17.8	0	0	69.4	-5.1	-17.4	116.7	4.64
2017-12-17	05:15:00	6.43	5.33	0.03	0	0.2	-17.8	0	0	68.7	-5.1	-17.3	122.9	3.83
2017-12-17	05:30:00	6.51	5.33	0.03	0	0.2	-17.8	0	0	69.9	-5.1	-17.7	120.4	2.15
2017-12-17	05:45:00	6.43	5.33	0.02	0	0.2	-17.8	0	0	71.3	-5.1	-17.8	91	1.76
2017-12-17	06:00:00	6.43	5.32	0.02	0	0.2	-17.8	0	0	72.7	-5.1	-17.8	119.1	3.56
2017-12-17	06:15:00	6.43	5.32	0.03	0	0.2	-17.8	0	0	71.1	-5.2	-17.8	75.5	2.64
2017-12-17	06:30:00	6.43	5.33	0.02	0	0.2	-19.4	0	0	71.2	-5.2	-18.5	110.2	0.08
2017-12-17	06:45:00	6.43	5.32	0.03	0	0.4	-17.8	0	0	73.9	-5.2	-18.7	111.7	2.94
2017-12-17	07:00:00	6.43	5.31	0.03	1	1.6	-17.8	0	0	73	-5.2	-17.7	125.5	4.13
2017-12-17	07:15:00	6.43	5.32	0.03	7	5.4	-17.8	0	0	73.1	-5.2	-17.9	112.1	4.82
2017-12-17	07:30:00	6.43	5.33	0.02	21	13.5	-17.8	0	0	75.8	-5.3	-18.4	125.1	3.99
2017-12-17	07:45:00	6.43	5.3	0.03	43	31.3	-17.8	0	0	76.4	-5.3	-18.2	139.6	5
2017-12-17	08:00:00	6.51	5.3	0.02	74	78.4	-16.2	0	0	74	-5.3	-17.4	111.5	6.23
2017-12-17	08:15:00	6.59	5.3	0.03	115	87.9	-14.7	0	0	71.5	-5.4	-16.7	117.1	5.77
2017-12-17	08:30:00	6.67	5.3	0.03	135	113.4	-14.7	0	0	70.2	-5.4	-15.9	146.2	7.24
2017-12-17	08:45:00	6.82	5.29	0.02	191	133.2	-11.5	0	0	64.9	-5.4	-15.1	142.5	5.99
2017-12-17	09:00:00	6.98	5.3	0.02	245	187.4	-10	0	0	60.6	-5.4	-14.3	138.9	5.4
2017-12-17	09:15:00	7.14	5.3	0.03	309	230.4	-8.4	0	0	57.4	-5.4	-13.4	121.1	5.72
2017-12-17	09:30:00	7.29	5.29	0.03	358	259.7	-5.3	0	0	55.4	-5.4	-12.9	166.4	6.08
2017-12-17	09:45:00	7.37	5.28	0.03	392	284.6	-3.7	0	0	53.5	-5.4	-11.9	144.8	5.89
2017-12-17	10:00:00	7.37	5.29	0.02	298	306.7	-3.7	0	0	49.9	-5.4	-10.7	148.2	5.22
2017-12-17	10:15:00	7.45	5.29	0.02	468	330.6	-2.1	0	0	47.1	-5.4	-9.9	194.7	6.84
2017-12-17	10:30:00	7.53	5.28	0.03	500	342.1	-2.1	0	0	43.7	-5.5	-8.9	180.8	6.74
2017-12-17	10:45:00	7.53	5.27	0.02	520	359.3	-0.5	0	0	40	-5.5	-7.9	183.6	6.72
2017-12-17	11:00:00	7.53	5.28	0.02	536	276.2	-0.5	0	0	38.5	-5.4	-7.4	198.4	9.34
2017-12-17	11:15:00	7.53	5.28	0.03	568	325.3	1	0	0	36.5	-5.5	-6.5	217.2	9.34
2017-12-17	11:30:00	7.53	5.28	0.02	577	391	1	0	0	35.1	-5.4	-6	245.7	9.08
2017-12-17	11:45:00	7.53	5.28	0.03	592	397.2	1	0	0	34.8	-5.4	-5.7	219.3	11.84
2017-12-17	12:00:00	7.53	5.29	0.03	588	391.9	1	0	0	34.6	-5.4	-5.5	246.9	10.96
2017-12-17	12:15:00	7.53	5.29	0.03	577	383.6	1	0	0	34.7	-5.4	-5.3	203	9.72
2017-12-17	12:30:00	7.53	5.28	0.03	555	368.4	1	0	0	34.1	-5.3	-4.8	197.6	8.42
2017-12-17	12:45:00	7.45	5.28	0.03	540	356.1	1	0	0	33.7	-5.3	-4.5	216.8	9.48
2017-12-17	13:00:00	7.53	5.28	0.02	536	347.9	2.6	0	0	32.7	-5.2	-4.1	224.7	8.41
2017-12-17	13:15:00	7.45	5.29	0.03	523	335.2	2.6	0	0	31.7	-5.2	-3.8	234.4	8.84
2017-12-17	13:30:00	7.45	5.29	0.02	492	313.4	2.6	0	0	31.1	-5.2	-3.6	230.5	8.32
2017-12-17	13:45:00	7.45	5.31	0.02	437	280.6	2.6	0	0	31.4	-5.1	-3.6	262	7.59
2017-12-17	14:00:00	7.45	5.3	0.03	394	253.8	2.6	0	0	31.6	-5.1	-3.4	231.4	8.04
2017-12-17	14:15:00	7.45	5.31	0.02	337	219.3	2.6	0	0	31.7	-5	-3	217.2	7.55
2017-12-17	14:30:00	7.45	5.32	0.02	286	189.3	2.6	0	0	33.3	-4.9	-3.2	236.2	8.55
2017-12-17	14:45:00	7.45	5.32	0.03	229	156.3	2.6	0	0	34.7	-4.9	-3.3	233.7	8.68
2017-12-17	15:00:00	7.45	5.32	0.02	171	120.3	1	0	0	36.1	-4.8	-3.4	215.8	8.31
2017-12-17	15:15:00	7.45	5.32	0.02	133	93.8	1	0	0	36.7	-4.8	-3.5	218.3	7.96
2017-12-17	15:30:00	7.45	5.33	0.02	94	70.1	-0.5	0	0	37.5	-4.7	-3.5	209.9	6.62
2017-12-17	15:45:00	7.45	5.33	0.02	59	46.7	-0.5	0	0	38.5	-4.7	-3.8	200.5	5.75
2017-12-17	16:00:00	7.37	5.33	0.03	31	23.4	-3.7	0	0	40.1	-4.7	-4.3	196.8	5.54
2017-12-17	16:15:00	7.29	5.33	0.02	13	8.9	-5.3	0	0	40.5	-4.6	-4.7	207.9	5.8
2017-12-17	16:30:00	7.22	5.33	0.03	3	2.9	-5.3	0	0	41.4	-4.6	-5.1	224.7	4.94
2017-12-17	16:45:00	7.22	5.33	0.03	0	0.7	-5.3	0	0	43.1	-4.6	-5.6	202.7	4.11
2017-12-17	17:00:00	7.22	5.33	0.03	0	0.3	-6.8	0	0	44.2	-4.6	-5.7	165.6	4.15
2017-12-17	17:15:00	7.14	5.33	0.03	0	0.2	-6.8	0	0	45.4	-4.5	-6	137.1	3.9
2017-12-17	17:30:00	7.14	5.33	0.02	0	0.2	-6.8	0	0	46.4	-4.5	-6.3	153	4.75
2017-12-17	17:45:00	7.14	5.34	0.03	0	0.2	-6.8	0	0	47.4	-4.5	-6.5	189.5	4.42
2017-12-17	18:00:00	7.14	5.33	0.03	0	0.2	-6.8	0	0	49.1	-4.5	-6.7	182.4	3.58
2017-12-17	18:15:00	7.06	5.34	0.02	0	0.3	-6.8	0	0	50.9	-4.5	-6.8	191.4	3.8
2017-12-17	18:30:00	7.06	5.34	0.02	0	0.2	-8.4	0	0	51.6	-4.5	-6.7	198.8	4.27
2017-12-17	18:45:00	7.06	5.34	0.03	0	0.2	-8.4	0	0	53.1	-4.5	-7	135	3.78
2017-12-17	19:00:00	7.06	5.34	0.03	0	0.2	-8.4	0	0	55	-4.4	-8.3	121.6	4.23
2017-12-17	19:15:00	6.98	5.34	0.03	0	0.2	-8.4	0	0	56.4	-4.4	-8.6	134.9	4.16
2017-12-17	19:30:00	6.98	5.34	0.02	0	0.2	-8.4	0	0	57.1	-4.4	-8.8	126.1	5.11
2017-12-17	19:45:00	6.98	5.34	0.02	0	0.2	-8.4	0	0	58.5	-4.4	-9	123.2	5.48
2017-12-17	20:00:00	6.9	5.34	0.03	0	0.2	-8.4	0	0	57.2	-4.4	-8.5	145	5.8
2017-12-17	20:15:00	6.98	5.34	0.02	0	0.2	-8.4	0	0	52	-4.5	-7.7	195.8	5.17
2017-12-17	20:30:00	6.98	5.34	0.03	0	0.2	-8.4	0	0	49	-4.5	-7.7	150.7	5.39
2017-12-17	20:45:00	6.9	5.34	0.03	0	0.2	-8.4	0	0	48.7	-4.5	-7.8	149.6	5.61
2017-12-17	21:00:00	6.9	5.34	0.03	0	0.2	-8.4	0	0	49.8	-4.5	-8.3	195.5	5.19
2017-12-17	21:15:00	6.9	5.34	0.03	0	0.2	-8.4	0	0	50.1	-4.5	-8.4	195.1	4.61
2017-12-17	21:30:00	6.9	5.34	0.03	0	0.2	-8.4	0	0	49.9	-4.5	-8.4	160.4	5.28
2017-12-17	21:45:00	6.82	5.34	0.03	0	0.2	-8.4	0	0	49.5	-4.5	-8.3	207.4	5.18
2017-12-17	22:00:00	6.9	5.34	0.02	0	0.2	-8.4	0	0	49.7	-4.5	-8.3	162.9	4.91
2017-12-17	22:15:00	6.82	5.34	0.03	0	0.2	-10	0	0	51.7	-4.5	-9	136.3	4.86
2017-12-17	22:30:00	6.82	5.34	0.03	0	0.2	-10	0	0	54	-4.5	-9.6	111.8	2.71
2017-12-17	22:45:00	6.82	5.33	0.02	0	0.2	-10	0	0	57.4	-4.5	-10.5	90.3	0.5
2017-12-17	23:00:00	6.82	5.34	0.03	0	0.2	-11.5	0	0	60.6	-4.5	-11.5	98.8	1.04
2017-12-17	23:15:00	6.75	5.34	0.03	0	0.2	-11.5	0	0	61	-4.5	-11.5	354.1	0.08
2017-12-17	23:30:00	6.75	5.34	0.03	0	0.2	-11.5	0	0	62	-4.5	-12	82.4	0.51
2017-12-17	23:45:00	6.75	5.34	0.03	0	0.2	-13.1	0	0	62.7	-4.5	-12.4	65.3	2.05
2017-12-18	00:00:00	6.75	5.34	0.03	0	0.2	-13.1	0	0	64.7	-4.5	-12.6	73.9	1.8
2017-12-18	00:15:00	6.75	5.34	0.03	0	0.2	-11.5	0	0	64.5	-4.5	-12.3	321.7	1.05
2017-12-18	00:30:00	6.75	5.34	0.02	0	0.3	-11.5	0	0	61.6	-4.6	-11.5	356.4	2.13
2017-12-18	00:45:00	6.67	5.34	0.03	0	0.2	-13.1	0	0	64.1	-4.6	-12.7	66.1	2.41
2017-12-18	01:00:00	6.67	5.33	0.03	0	0.2	-11.5	0	0	63.8	-4.6	-12.1	29.4	3.66
2017-12-18	01:15:00	6.67	5.34	0.03	0	0.2	-11.5	0	0	60.6	-4.6	-10.6	228.8	4.75
2017-12-18	01:30:00	6.67	5.34	0.02	0	0.2	-11.5	0	0	58.5	-4.6	-10.3	26.4	1.78
2017-12-18	01:45:00	6.67	5.34	0.02	0	0.2	-10	0	0	59.4	-4.6	-10.1	88.7	1.68
2017-12-18	02:00:00	6.67	5.33	0.03	0	0.2	-10	0	0	61.1	-4.6	-10.5	139.9	2.8
2017-12-18	02:15:00	6.67	5.34	0.02	0	0.2	-10	0	0	59.2	-4.6	-9.7	134.7	4.25
2017-12-18	02:30:00	6.59	5.33	0.03	0	0.2	-10	0	0	59.8	-4.6	-9.4	126.1	1.94
2017-12-18	02:45:00	6.59	5.33	0.02	0	0.2	-10	0	0	60.3	-4.6	-9.3	130.1	3.2
2017-12-18	03:00:00	6.59	5.33	0.03	0	0.2	-10	0	0	61.7	-4.6	-9.7	138.4	3.7
2017-12-18	03:15:00	6.59	5.33	0.03	0	0.2	-10	0	0	62.9	-4.6	-9.9	120.7	3.51
2017-12-18	03:30:00	6.59	5.33	0.03	0	0.2	-10	0	0	63.9	-4.6	-9.8	133	3.05
2017-12-18	03:45:00	6.59	5.33	0.02	0	0.2	-10	0	0	65.3	-4.6	-10.2	28	2.33
2017-12-18	04:00:00	6.59	5.33	0.02	0	0.2	-11.5	0	0	67.1	-4.6	-11.1	137.3	0.39
2017-12-18	04:15:00	6.59	5.33	0.02	0	0.2	-10	0	0	66.6	-4.6	-10.1	129.8	3.3
2017-12-18	04:30:00	6.59	5.33	0.03	0	0.2	-10	0	0	64.6	-4.6	-10.2	105.3	3.14
2017-12-18	04:45:00	6.59	5.33	0.02	0	0.2	-11.5	0	0	65.9	-4.6	-10.7	99.9	2.13
2017-12-18	05:00:00	6.59	5.33	0.03	0	0.2	-10	0	0	68.3	-4.6	-11.2	125.2	0.95
2017-12-18	05:15:00	6.51	5.33	0.03	0	0.2	-11.5	0	0	66.9	-4.6	-11.2	84.8	1.97
2017-12-18	05:30:00	6.51	5.33	0.03	0	0.2	-11.5	0	0	67.8	-4.6	-11.7	312.5	1.6
2017-12-18	05:45:00	6.51	5.33	0.03	0	0.2	-11.5	0	0	67.4	-4.6	-11.5	20.6	1.1
2017-12-18	06:00:00	6.51	5.33	0.03	0	0.2	-11.5	0	0	67.2	-4.6	-10.9	43.9	2.51
2017-12-18	06:15:00	6.51	5.33	0.02	0	0.3	-11.5	0	0	66.8	-4.6	-10.4	24.8	0.59
2017-12-18	06:30:00	6.51	5.33	0.03	0	0.2	-11.5	0	0	67	-4.6	-10.7	87.6	0.59
2017-12-18	06:45:00	6.51	5.33	0.03	0	0.3	-11.5	0	0	68.7	-4.6	-11.5	120	0.08
2017-12-18	07:00:00	6.51	5.34	0.03	1	1.2	-11.5	0	0	70.8	-4.6	-11.8	62	1.78
2017-12-18	07:15:00	6.43	5.33	0.03	6	4.2	-13.1	0	0	72.2	-4.6	-12.5	94.4	0.59
2017-12-18	07:30:00	6.51	5.33	0.02	18	9.4	-13.1	0	0	74.8	-4.6	-12.2	37.3	0.24
2017-12-18	07:45:00	6.51	5.33	0.03	36	20.3	-11.5	0	0	73.7	-4.6	-12.1	359	0.37
2017-12-18	08:00:00	6.51	5.34	0.03	62	60.6	-10	0	0	73.1	-4.6	-12	330.5	0.66
2017-12-18	08:15:00	6.59	5.33	0.03	98	69.2	-8.4	0	0	72.5	-4.7	-11	131.9	1.4
2017-12-18	08:30:00	6.67	5.33	0.03	132	110.8	-6.8	0	0	70.3	-4.6	-9.6	120.4	3.35
2017-12-18	08:45:00	6.82	5.34	0.03	202	136.6	-3.7	0	0	67.3	-4.6	-8.4	299.1	1.3
2017-12-18	09:00:00	6.98	5.33	0.03	265	199.9	-2.1	0	0	57.1	-4.6	-6.5	295.6	3.56
2017-12-18	09:15:00	7.14	5.33	0.02	323	232.9	-0.5	0	0	53.1	-4.7	-5.6	294.2	4.92
2017-12-18	09:30:00	7.29	5.33	0.03	373	262.5	-0.5	0	0	50.6	-4.7	-5	297.6	5.88
2017-12-18	09:45:00	7.29	5.33	0.03	425	296.9	2.6	0	0	48.4	-4.7	-4.5	309.9	9.34
2017-12-18	10:00:00	7.37	5.33	0.03	300	323.5	2.6	0	0	46.5	-4.7	-4.1	349.4	8.23
2017-12-18	10:15:00	7.37	5.33	0.03	510	346	2.6	0	0	44.6	-4.7	-3.6	329.3	7.7
2017-12-18	10:30:00	7.37	5.33	0.03	537	355.3	4.2	0	0	44	-4.7	-3.5	1.2	8.52
2017-12-18	10:45:00	7.45	5.33	0.02	557	374.9	4.2	0	0	43.6	-4.6	-3.3	2.5	7.64
2017-12-18	11:00:00	7.45	5.33	0.03	573	332	4.2	0	0	42.9	-4.6	-3.1	297.3	8.41
2017-12-18	11:15:00	7.45	5.33	0.03	594	306.3	4.2	0	0	42	-4.6	-2.9	295.4	7.51
2017-12-18	11:30:00	7.45	5.33	0.03	605	401.1	4.2	0	0	42.3	-4.6	-2.9	290.4	8.08
2017-12-18	11:45:00	7.45	5.33	0.02	606	400.3	2.6	0	0	42.2	-4.6	-3	326.2	9.38
2017-12-18	12:00:00	7.45	5.33	0.03	601	395.7	4.2	0	0	42	-4.6	-2.8	284.1	7.23
2017-12-18	12:15:00	7.45	5.34	0.02	594	388.8	2.6	0	0	41.6	-4.6	-2.8	271.7	9.72
2017-12-18	12:30:00	7.45	5.33	0.03	577	376.1	4.2	0	0	41	-4.5	-2.5	277.5	6.39
2017-12-18	12:45:00	7.45	5.33	0.03	570	369.6	4.2	0	0	40.5	-4.5	-2.3	292.3	7.31
2017-12-18	13:00:00	7.45	5.34	0.02	552	356.5	4.2	0	0	40.4	-4.4	-2.3	23.8	7.77
2017-12-18	13:15:00	7.45	5.34	0.02	524	338.3	4.2	0	0	40	-4.4	-2.2	358.4	9.1
2017-12-18	13:30:00	7.45	5.34	0.03	528	347.8	4.2	0	0	39.8	-4.4	-2	299.6	7.12
2017-12-18	13:45:00	7.45	5.34	0.03	445	290.5	4.2	0	0	39.6	-4.3	-2	312.9	7.61
2017-12-18	14:00:00	7.45	5.35	0.03	382	244.8	4.2	0	0	39.9	-4.3	-2.2	293.7	8.51
2017-12-18	14:15:00	7.45	5.35	0.03	327	208.8	2.6	0	0	39.2	-4.1	-2.1	298.3	8.32
2017-12-18	14:30:00	7.37	5.35	0.03	215	129.2	1	0	0	39.4	-4.2	-2.4	270.7	8.47
2017-12-18	14:45:00	7.45	5.35	0.03	173	110.6	1	0	0	39	-4.1	-2.3	296.7	7.04
2017-12-18	15:00:00	7.37	5.36	0.03	117	69.1	-0.5	0	0	38.5	-4.1	-2.4	336.7	8.19
2017-12-18	15:15:00	7.37	5.38	0.02	84	54.7	-0.5	0	0	38.2	-4	-2.6	291.1	8.5
2017-12-18	15:30:00	7.37	5.38	0.03	95	67.9	-2.1	0	0	38	-4	-2.5	304	9.47
2017-12-18	15:45:00	7.29	5.37	0.03	50	30.6	-2.1	0	0	38.4	-3.9	-2.6	304.1	7.87
2017-12-18	16:00:00	7.29	5.38	0.02	31	22.8	-2.1	0	0	38.7	-3.9	-2.9	313.7	7.34
2017-12-18	16:15:00	7.22	5.38	0.03	14	14.4	-3.7	0	0	38.3	-3.9	-3	294.5	9.75
2017-12-18	16:30:00	7.22	5.39	0.03	2	2.7	-3.7	0	0	39.2	-3.9	-3.2	293.2	10.39
2017-12-18	16:45:00	7.22	5.39	0.03	0	0.6	-3.7	0	0	40.5	-3.8	-3.4	320.6	8.82
2017-12-18	17:00:00	7.22	5.39	0.03	0	0.3	-3.7	0	0	41.9	-3.8	-3.5	279.4	8.26
2017-12-18	17:15:00	7.14	5.39	0.02	0	0.2	-5.3	0	0	43.4	-3.8	-4	302.2	4.25
2017-12-18	17:30:00	7.14	5.39	0.03	0	0.3	-5.3	0	0	44.7	-3.8	-4.4	304	3.54
2017-12-18	17:45:00	7.14	5.4	0.03	0	0.2	-5.3	0	0	45.3	-3.8	-4.3	301.6	4.92
2017-12-18	18:00:00	7.06	5.39	0.03	0	0.2	-3.7	0	0	45.7	-3.8	-4.1	286.5	7.78
2017-12-18	18:15:00	7.06	5.4	0.03	0	0.2	-3.7	0	0	51	-3.7	-4	286.7	13.27
2017-12-18	18:30:00	7.06	5.39	0.03	0	0.2	-5.3	0	0	67.2	-3.7	-4.8	321.5	11.37
2017-12-18	18:45:00	7.06	5.39	0.03	0	0.2	-5.3	0	0	79.8	-3.7	-5.4	342.8	8.43
2017-12-18	19:00:00	7.06	5.39	0.03	0	0.2	-5.3	0	0	79.4	-3.7	-5.3	287.2	9.55
2017-12-18	19:15:00	7.06	5.39	0.03	0	0.2	-5.3	0	0	76.6	-3.7	-5.2	299.6	11.63
2017-12-18	19:30:00	6.98	5.39	0.03	0	0.2	-5.3	0	0	77.1	-3.7	-5.3	306.8	11.06
2017-12-18	19:45:00	6.98	5.4	0.03	0	0.2	-5.3	0	0	77.6	-3.6	-5.5	311.7	8.15
2017-12-18	20:00:00	6.98	5.39	0.03	0	0.2	-5.3	0	0	76.6	-3.6	-5.5	302.5	7.02
2017-12-18	20:15:00	6.98	5.4	0.02	0	0.2	-5.3	0	0	77.2	-3.7	-5.6	275.5	7.18
2017-12-18	20:30:00	6.98	5.4	0.03	0	0.2	-5.3	0	0	77.1	-3.6	-5.7	304.2	9.01
2017-12-18	20:45:00	6.9	5.4	0.03	0	0.2	-5.3	0	0	65.8	-3.6	-5.6	313.5	11.63
2017-12-18	21:00:00	6.9	5.4	0.03	0	0.2	-5.3	0	0	47.6	-3.6	-5.6	267.3	16.59
2017-12-18	21:15:00	6.9	5.4	0.03	0	0.2	-6.8	0	0	43.1	-3.6	-5.9	297.1	14.75
2017-12-18	21:30:00	6.9	5.41	0.02	0	0.2	-6.8	0	0	42	-3.6	-6.3	288.7	13.64
2017-12-18	21:45:00	6.9	5.4	0.03	0	0.2	-6.8	0	0	41.5	-3.6	-6.7	304	14.15
2017-12-18	22:00:00	6.9	5.4	0.03	0	0.2	-6.8	0	0	42.5	-3.6	-7	320.9	12.68
2017-12-18	22:15:00	6.9	5.4	0.03	0	0.2	-8.4	0	0	44.1	-3.6	-7.3	314.6	10.91
2017-12-18	22:30:00	6.9	5.4	0.03	0	0.2	-8.4	0	0	45.6	-3.6	-7.7	323.3	14.32
2017-12-18	22:45:00	6.82	5.4	0.02	0	0.2	-8.4	0	0	46.6	-3.6	-8.1	300.6	12.27
2017-12-18	23:00:00	6.82	5.4	0.03	0	0.2	-8.4	0	0	47.8	-3.6	-8.3	294	12.19
2017-12-18	23:15:00	6.82	5.4	0.03	0	0.2	-8.4	0	0	48.4	-3.6	-8.7	306.9	8.28
2017-12-18	23:30:00	6.82	5.4	0.03	0	0.2	-8.4	0	0	49	-3.6	-9	304.3	10.1
2017-12-18	23:45:00	6.82	5.4	0.03	0	0.2	-8.4	0	0	48.4	-3.6	-9.1	318	12
2017-12-19	00:00:00	6.82	5.4	0.02	0	0.2	-10	0	0	47.3	-3.6	-9.2	304.7	13
2017-12-19	00:15:00	6.75	5.4	0.03	0	0.2	-10	0	0	44.9	-3.6	-9.7	307	12.81
2017-12-19	00:30:00	6.75	5.4	0.03	0	0.2	-10	0	0	42.9	-3.7	-10.1	271.7	12.79
2017-12-19	00:45:00	6.75	5.4	0.03	0	0.2	-10	0	0	40.8	-3.6	-10.5	285	14.19
2017-12-19	01:00:00	6.75	5.4	0.02	0	0.2	-11.5	0	0	40.7	-3.7	-10.7	299.8	11.3
2017-12-19	01:15:00	6.75	5.4	0.03	0	0.2	-11.5	0	0	40.5	-3.7	-10.9	299.3	12.43
2017-12-19	01:30:00	6.67	5.4	0.03	0	0.2	-11.5	0	0	40.6	-3.7	-11.2	299.8	10.06
2017-12-19	01:45:00	6.67	5.4	0.03	0	0.2	-11.5	0	0	40.9	-3.7	-11.5	319.8	11.5
2017-12-19	02:00:00	6.67	5.4	0.03	0	0.2	-11.5	0	0	41.6	-3.7	-11.7	284.5	8.44
2017-12-19	02:15:00	6.67	5.4	0.03	0	0.2	-13.1	0	0	42.1	-3.8	-12	298.5	8.56
2017-12-19	02:30:00	6.67	5.4	0.03	0	0.2	-13.1	0	0	42.5	-3.8	-12.1	291.9	7.47
2017-12-19	02:45:00	6.67	5.4	0.02	0	0.2	-13.1	0	0	43	-3.8	-12.3	296.1	7.11
2017-12-19	03:00:00	6.67	5.4	0.03	0	0.2	-13.1	0	0	43.2	-3.8	-12.5	317.6	4.78
2017-12-19	03:15:00	6.67	5.4	0.02	0	0.2	-13.1	0	0	43.1	-3.8	-12.7	273.8	6.97
2017-12-19	03:30:00	6.67	5.4	0.02	0	0.2	-13.1	0	0	42.9	-3.8	-12.7	297.1	6.74
2017-12-19	03:45:00	6.59	5.4	0.02	0	0.2	-13.1	0	0	43	-3.9	-12.9	310.1	5.29
2017-12-19	04:00:00	6.59	5.39	0.02	0	0.2	-13.1	0	0	42.5	-3.9	-13	333	7.47
2017-12-19	04:15:00	6.59	5.4	0.03	0	0.2	-14.7	0	0	43.1	-3.9	-13.2	243.7	3.12
2017-12-19	04:30:00	6.59	5.4	0.03	0	0.2	-14.7	0	0	44.3	-3.9	-13.5	305.9	2.56
2017-12-19	04:45:00	6.59	5.39	0.03	0	0.2	-14.7	0	0	44.7	-3.9	-13.7	292.1	0.82
2017-12-19	05:00:00	6.59	5.39	0.03	0	0.2	-14.7	0	0	46	-4	-13.8	296.5	3.2
2017-12-19	05:15:00	6.59	5.39	0.03	0	0.2	-14.7	0	0	45.9	-4	-13.7	291.1	1.69
2017-12-19	05:30:00	6.59	5.39	0.03	0	0.2	-14.7	0	0	46.8	-4.1	-14.1	268	1.11
2017-12-19	05:45:00	6.59	5.39	0.03	0	0.2	-14.7	0	0	47.2	-4.1	-14.1	291.5	3.09
2017-12-19	06:00:00	6.51	5.39	0.03	0	0.2	-14.7	0	0	46.4	-4.1	-13.9	303.3	3.89
2017-12-19	06:15:00	6.51	5.39	0.03	0	0.2	-14.7	0	0	47.3	-4.1	-13.9	282.7	3.53
2017-12-19	06:30:00	6.51	5.39	0.02	0	0.2	-14.7	0	0	47	-4.1	-13.9	274.5	3.59
2017-12-19	06:45:00	6.51	5.39	0.03	0	0.3	-14.7	0	0	46.3	-4.1	-14	266.2	2.15
2017-12-19	07:00:00	6.51	5.38	0.03	1	1.4	-14.7	0	0	47.8	-4.1	-14.3	268.1	3.08
2017-12-19	07:15:00	6.51	5.39	0.02	7	5.8	-14.7	0	0	48.4	-4.2	-14.3	221.7	1.33
2017-12-19	07:30:00	6.51	5.38	0.02	22	14	-14.7	0	0	48.8	-4.3	-14.3	284.1	1.24
2017-12-19	07:45:00	6.59	5.38	0.03	42	28	-14.7	0	0	49.4	-4.3	-14.3	275	0.86
2017-12-19	08:00:00	6.67	5.38	0.03	72	87.3	-11.5	0	0	49.1	-4.3	-14	235.3	0.21
2017-12-19	08:15:00	6.67	5.38	0.02	108	81.8	-11.5	0	0	48.5	-4.3	-13.5	266.5	1.97
2017-12-19	08:30:00	6.75	5.36	0.03	148	133	-10	0	0	44.4	-4.4	-12.7	262.4	2.48
2017-12-19	08:45:00	6.98	5.36	0.03	214	148.1	-8.4	0	0	40.9	-4.4	-12.1	289.1	3.85
2017-12-19	09:00:00	7.14	5.36	0.03	287	222.7	-5.3	0	0	39.7	-4.4	-11.8	236.2	2.51
2017-12-19	09:15:00	7.29	5.36	0.03	351	257.6	-3.7	0	0	38.1	-4.5	-11.2	238.7	3.83
2017-12-19	09:30:00	7.37	5.35	0.02	398	284.6	-3.7	0	0	36.5	-4.5	-10.8	266.2	3.96
2017-12-19	09:45:00	7.45	5.35	0.02	402	293.8	-2.1	0	0	36.7	-4.5	-10.6	217.2	3.69
2017-12-19	10:00:00	7.45	5.34	0.02	299	314.7	-2.1	0	0	38.2	-4.5	-10	156.9	3.62
2017-12-19	10:15:00	7.45	5.34	0.03	467	334.2	-2.1	0	0	36.8	-4.5	-9.4	159.4	4.75
2017-12-19	10:30:00	7.53	5.34	0.03	499	345.3	-2.1	0	0	36.1	-4.6	-9.2	299.8	3.36
2017-12-19	10:45:00	7.53	5.34	0.03	532	370.6	-0.5	0	0	36.1	-4.6	-9	166.9	4.75
2017-12-19	11:00:00	7.53	5.34	0.02	540	287.6	-0.5	0	0	36	-4.6	-8.9	188.6	5.06
2017-12-19	11:15:00	7.53	5.34	0.03	564	304.1	-0.5	0	0	34.7	-4.6	-8.1	229.4	6.45
2017-12-19	11:30:00	7.53	5.34	0.02	584	396.3	-0.5	0	0	33.6	-4.6	-7.8	207.9	8.77
2017-12-19	11:45:00	7.53	5.34	0.02	594	400.2	-0.5	0	0	33.5	-4.6	-7.9	224.8	7.48
2017-12-19	12:00:00	7.53	5.33	0.02	594	397.4	-0.5	0	0	33	-4.6	-7.4	197.5	6.78
2017-12-19	12:15:00	7.53	5.34	0.02	597	395.5	-0.5	0	0	32.1	-4.6	-7.1	216	8.29
2017-12-19	12:30:00	7.53	5.34	0.03	591	389.2	-0.5	0	0	32.2	-4.5	-7.1	258.4	7.03
2017-12-19	12:45:00	7.53	5.34	0.03	603	394.9	-0.5	0	0	31.7	-4.5	-6.8	185.1	9.61
2017-12-19	13:00:00	7.53	5.35	0.03	596	390.9	1	0	0	31.3	-4.5	-6.6	206.2	7.5
2017-12-19	13:15:00	7.53	5.35	0.03	543	349.6	1	0	0	30.9	-4.4	-6.5	164	7.59
2017-12-19	13:30:00	7.53	5.35	0.03	510	326.1	1	0	0	30.7	-4.4	-6.3	175	8.35
2017-12-19	13:45:00	7.53	5.35	0.02	472	300.6	1	0	0	30.2	-4.4	-6.2	188.1	8.8
2017-12-19	14:00:00	7.53	5.35	0.03	434	274.8	1	0	0	30.8	-4.3	-6.2	202.5	7.35
2017-12-19	14:15:00	7.53	5.36	0.03	386	244.8	1	0	0	30.3	-4.3	-5.9	189.5	8.81
2017-12-19	14:30:00	7.53	5.36	0.03	335	215.6	1	0	0	29.9	-4.3	-5.8	218.6	6.45
2017-12-19	14:45:00	7.53	5.36	0.02	276	186	1	0	0	30.1	-4.2	-5.8	232.6	7.92
2017-12-19	15:00:00	7.45	5.37	0.02	228	159.8	1	0	0	30.5	-4.2	-5.9	176.3	7.11
2017-12-19	15:15:00	7.45	5.37	0.03	114	66.6	-3.7	0	0	31.2	-4.2	-6.3	169.1	7.31
2017-12-19	15:30:00	7.45	5.38	0.02	99	76.2	-2.1	0	0	31.7	-4.1	-6.4	183.2	9.97
2017-12-19	15:45:00	7.45	5.36	0.03	71	58.9	-3.7	0	0	31.8	-4.1	-6.4	190.6	8.72
2017-12-19	16:00:00	7.45	5.37	0.03	37	30.5	-5.3	0	0	32.5	-4.1	-6.7	144.1	7.22
2017-12-19	16:15:00	7.37	5.39	0.03	14	9.5	-6.8	0	0	33.6	-4.1	-7.1	172.8	5.55
2017-12-19	16:30:00	7.29	5.39	0.03	3	2.5	-6.8	0	0	34.8	-4.1	-7.3	169.1	5.77
2017-12-19	16:45:00	7.29	5.38	0.02	0	0.5	-8.4	0	0	34.7	-4.1	-7.4	172.3	5.06
2017-12-19	17:00:00	7.22	5.38	0.02	0	0.2	-8.4	0	0	35.3	-4.1	-7.6	216.1	4.92
2017-12-19	17:15:00	7.22	5.39	0.03	0	0.2	-8.4	0	0	36.4	-4	-7.8	147.4	2.69
2017-12-19	17:30:00	7.22	5.39	0.03	0	0.2	-8.4	0	0	37.7	-4	-8.2	180.1	3.22
2017-12-19	17:45:00	7.22	5.39	0.02	0	0.2	-8.4	0	0	37.8	-4.1	-8.4	124.3	2.83
2017-12-19	18:00:00	7.14	5.38	0.03	0	0.2	-8.4	0	0	38.1	-4	-8.6	160.7	3.37
2017-12-19	18:15:00	7.14	5.39	0.03	0	0.2	-8.4	0	0	39.9	-4	-8.9	137.1	3.59
2017-12-19	18:30:00	7.14	5.39	0.03	0	0.2	-8.4	0	0	40.5	-4.1	-8.7	122.3	5.34
2017-12-19	18:45:00	7.06	5.39	0.02	0	0.2	-8.4	0	0	41.2	-4	-8.8	115.7	5.42
2017-12-19	19:00:00	7.06	5.38	0.03	0	0.2	-10	0	0	41.8	-4	-9.1	121.3	4.57
2017-12-19	19:15:00	7.06	5.39	0.02	0	0.2	-10	0	0	41.9	-4	-9.2	139.9	5.4
2017-12-19	19:30:00	7.06	5.39	0.03	0	0.2	-10	0	0	41.8	-4.1	-9.2	134.2	3.72
2017-12-19	19:45:00	7.06	5.39	0.03	0	0.2	-10	0	0	42.6	-4.1	-9.5	118	3.99
2017-12-19	20:00:00	7.06	5.39	0.03	0	0.2	-10	0	0	44.2	-4.1	-9.7	108.6	5.16
2017-12-19	20:15:00	6.98	5.39	0.03	0	0.2	-10	0	0	44	-4.1	-9.5	132.1	6.36
2017-12-19	20:30:00	6.98	5.39	0.02	0	0.2	-10	0	0	43.9	-4.1	-9.4	123.6	4.84
2017-12-19	20:45:00	6.98	5.39	0.03	0	0.2	-8.4	0	0	43.5	-4.1	-9	126.5	5.44
2017-12-19	21:00:00	6.98	5.38	0.03	0	0.2	-8.4	0	0	42.8	-4.1	-8.9	140.3	7.39
2017-12-19	21:15:00	6.98	5.39	0.03	0	0.2	-8.4	0	0	42.7	-4.1	-8.6	123.6	7.28
2017-12-19	21:30:00	6.98	5.39	0.03	0	0.2	-8.4	0	0	42	-4.1	-8.3	118.1	7.42
2017-12-19	21:45:00	6.98	5.39	0.02	0	0.2	-8.4	0	0	42.1	-4.1	-8.4	102.2	6.02
2017-12-19	22:00:00	6.9	5.39	0.03	0	0.2	-8.4	0	0	42.6	-4.1	-8.3	95.7	6.83
2017-12-19	22:15:00	6.9	5.39	0.03	0	0.2	-8.4	0	0	44.2	-4.1	-8.4	86.1	5.76
2017-12-19	22:30:00	6.9	5.39	0.03	0	0.2	-8.4	0	0	46.8	-4.1	-8.4	107	6.86
2017-12-19	22:45:00	6.9	5.38	0.03	0	0.2	-8.4	0	0	46.6	-4.1	-8.2	97.6	5.55
2017-12-19	23:00:00	6.9	5.38	0.02	0	0.2	-8.4	0	0	47	-4.1	-8.2	93.8	4.91
2017-12-19	23:15:00	6.9	5.38	0.03	0	0.2	-8.4	0	0	49.1	-4.1	-8.5	86.6	5.24
2017-12-19	23:30:00	6.82	5.39	0.03	0	0.2	-8.4	0	0	49.9	-4.1	-8.6	84.2	4.83
2017-12-19	23:45:00	6.82	5.37	0.03	0	0.2	-8.4	0	0	50.1	-4.1	-8.6	94	5.92
2017-12-20	00:00:00	6.82	5.38	0.03	0	0.2	-8.4	0	0	51.6	-4.1	-9	89.9	6.36
2017-12-20	00:15:00	6.82	5.39	0.03	0	0.2	-10	0	0	52.4	-4.1	-9.2	106.9	5.92
2017-12-20	00:30:00	6.82	5.39	0.03	0	0.2	-10	0	0	53.3	-4.1	-9.3	90.7	7.7
2017-12-20	00:45:00	6.82	5.38	0.03	0	0.2	-10	0	0	53.8	-4.1	-9.5	118.3	6.41
2017-12-20	01:00:00	6.82	5.38	0.03	0	0.2	-10	0	0	54.9	-4.1	-9.7	86.2	5.85
2017-12-20	01:15:00	6.75	5.39	0.02	0	0.2	-10	0	0	55.6	-4.1	-9.7	91	5.48
2017-12-20	01:30:00	6.75	5.39	0.02	0	0.2	-10	0	0	56	-4.2	-9.7	90.1	6.54
2017-12-20	01:45:00	6.75	5.37	0.03	0	0.2	-10	0	0	56.7	-4.1	-10	82.8	4.6
2017-12-20	02:00:00	6.75	5.38	0.03	0	0.2	-11.5	0	0	57.1	-4.2	-10.3	67.1	2.96
2017-12-20	02:15:00	6.75	5.38	0.03	0	0.3	-10	0	0	58.2	-4.2	-10.4	40.5	3.38
2017-12-20	02:30:00	6.75	5.38	0.03	0	0.2	-11.5	0	0	57.7	-4.2	-10.4	93	4.64
2017-12-20	02:45:00	6.75	5.38	0.03	0	0.2	-11.5	0	0	57.8	-4.1	-10.4	87.1	2.06
2017-12-20	03:00:00	6.75	5.37	0.03	0	0.2	-11.5	0	0	59.4	-4.2	-10.9	44.1	3.05
2017-12-20	03:15:00	6.67	5.39	0.03	0	0.2	-11.5	0	0	59.6	-4.2	-11.1	108	2.95
2017-12-20	03:30:00	6.67	5.37	0.03	0	0.2	-11.5	0	0	61.5	-4.2	-11.3	53.4	3.18
2017-12-20	03:45:00	6.67	5.38	0.03	0	0.2	-11.5	0	0	60.5	-4.2	-10.9	50.1	3.51
2017-12-20	04:00:00	6.67	5.37	0.03	0	0.2	-11.5	0	0	60.8	-4.3	-11.3	12	1.93
2017-12-20	04:15:00	6.67	5.38	0.03	0	0.2	-11.5	0	0	62.7	-4.3	-11.9	64	1.44
2017-12-20	04:30:00	6.67	5.38	0.03	0	0.2	-11.5	0	0	63.2	-4.3	-11.4	70.5	1.95
2017-12-20	04:45:00	6.67	5.37	0.02	0	0.2	-11.5	0	0	60.8	-4.3	-11.1	136.9	1.98
2017-12-20	05:00:00	6.67	5.37	0.03	0	0.2	-11.5	0	0	61.2	-4.3	-11.3	55.6	1.58
2017-12-20	05:15:00	6.67	5.37	0.03	0	0.2	-11.5	0	0	61.5	-4.3	-11.6	83.1	0.07
2017-12-20	05:30:00	6.67	5.38	0.03	0	0.2	-11.5	0	0	63.5	-4.3	-11.9	91.5	0.69
2017-12-20	05:45:00	6.59	5.36	0.02	0	0.2	-13.1	0	0	64.3	-4.3	-12.4	3.5	0.77
2017-12-20	06:00:00	6.59	5.37	0.03	0	0.2	-13.1	0	0	65.5	-4.4	-12.4	136.2	2.56
2017-12-20	06:15:00	6.59	5.37	0.02	0	0.2	-11.5	0	0	64.4	-4.4	-11.7	96.2	2.5
2017-12-20	06:30:00	6.59	5.36	0.02	0	0.2	-13.1	0	0	65.5	-4.4	-12.1	324.3	0.93
2017-12-20	06:45:00	6.59	5.36	0.03	0	0.3	-13.1	0	0	64.9	-4.4	-12.2	64.2	1.33
2017-12-20	07:00:00	6.59	5.36	0.03	0	1.1	-13.1	0	0	66.6	-4.4	-12.7	44.7	0.32
2017-12-20	07:15:00	6.59	5.36	0.02	5	4.5	-13.1	0	0	66.7	-4.4	-12.6	67.8	1.75
2017-12-20	07:30:00	6.59	5.35	0.03	17	13.2	-13.1	0	0	67.4	-4.5	-12.9	279.7	0.7
2017-12-20	07:45:00	6.59	5.35	0.03	38	29	-13.1	0	0	68.1	-4.5	-12.7	118.7	1.05
2017-12-20	08:00:00	6.67	5.34	0.02	55	43.5	-11.5	0	0	68	-4.5	-11.9	13.4	1.9
2017-12-20	08:15:00	6.67	5.35	0.02	90	65.3	-8.4	0	0	67.3	-4.5	-11.5	107.2	0.07
2017-12-20	08:30:00	6.75	5.35	0.02	130	112.9	-6.8	0	0	65.2	-4.5	-11	7.7	0.59
2017-12-20	08:45:00	6.9	5.34	0.03	179	128.8	-3.7	0	0	62.1	-4.5	-10.3	97	1.21
2017-12-20	09:00:00	6.98	5.34	0.03	237	190	-2.1	0	0	60.4	-4.6	-9.1	112.5	5.57
2017-12-20	09:15:00	7.06	5.34	0.02	287	220.5	-2.1	0	0	58.6	-4.6	-8.1	130.1	5.78
2017-12-20	09:30:00	7.14	5.34	0.03	337	250.9	-0.5	0	0	58.3	-4.6	-7.3	150.9	3.51
2017-12-20	09:45:00	7.22	5.34	0.03	360	270.3	1	0	0	57.7	-4.6	-6.8	117.7	4.5
2017-12-20	10:00:00	7.29	5.34	0.02	294	289.5	1	0	0	56.6	-4.6	-6	136.7	4.9
2017-12-20	10:15:00	7.37	5.34	0.03	442	320.3	2.6	0	0	55.5	-4.6	-5.1	137.8	4.18
2017-12-20	10:30:00	7.37	5.34	0.03	467	330	2.6	0	0	53.4	-4.6	-4.4	222.9	3.38
2017-12-20	10:45:00	7.45	5.33	0.03	465	335.7	4.2	0	0	53.1	-4.6	-4.2	192.1	2.93
2017-12-20	11:00:00	7.45	5.33	0.03	488	294.7	4.2	0	0	52.4	-4.6	-3.9	140.3	4.65
2017-12-20	11:15:00	7.45	5.34	0.03	514	275.3	4.2	0	0	51.1	-4.6	-3.3	208.7	3.16
2017-12-20	11:30:00	7.45	5.34	0.03	530	371	4.2	0	0	48	-4.6	-2.4	270.9	3.89
2017-12-20	11:45:00	7.45	5.34	0.02	521	365.4	4.2	0	0	48.1	-4.5	-2.5	234.7	4.4
2017-12-20	12:00:00	7.45	5.34	0.03	552	380.9	4.2	0	0	46.9	-4.5	-2	238	5.41
2017-12-20	12:15:00	7.45	5.34	0.03	519	362.3	5.7	0	0	44.4	-4.5	-1.2	226.5	4.53
2017-12-20	12:30:00	7.45	5.34	0.03	482	343.7	5.7	0	0	44.3	-4.4	-1.2	220	4.83
2017-12-20	12:45:00	7.45	5.34	0.03	430	310.7	5.7	0	0	44	-4.4	-1.1	214.6	4.24
2017-12-20	13:00:00	7.45	5.35	0.03	390	284.9	5.7	0	0	43.9	-4.4	-1.1	238.3	5.08
2017-12-20	13:15:00	7.45	5.35	0.03	387	279.8	4.2	0	0	43	-4.3	-0.8	243.4	6.36
2017-12-20	13:30:00	7.45	5.35	0.03	352	254	5.7	0	0	42.7	-4.3	-0.8	279.1	5.74
2017-12-20	13:45:00	7.45	5.35	0.02	381	261.1	5.7	0	0	40.8	-4.2	-1	299.7	5.66
2017-12-20	14:00:00	7.45	5.36	0.02	388	258.9	5.7	0	0	40.3	-4.1	-0.9	275.6	6.74
2017-12-20	14:15:00	7.45	5.37	0.03	354	233.8	5.7	0	0	40.2	-4.1	-0.8	259.1	5.88
2017-12-20	14:30:00	7.45	5.37	0.03	304	202.1	5.7	0	0	40	-4.1	-0.8	268.8	6.05
2017-12-20	14:45:00	7.45	5.38	0.03	250	171.5	5.7	0	0	40.5	-4	-1	269.3	4.62
2017-12-20	15:00:00	7.45	5.38	0.03	199	140.8	4.2	0	0	40.6	-4	-1	281.4	4.19
2017-12-20	15:15:00	7.45	5.39	0.03	147	103.3	4.2	0	0	41.6	-3.9	-1.3	284.1	5.71
2017-12-20	15:30:00	7.37	5.39	0.03	96	72.7	2.6	0	0	42	-3.9	-1.4	273.8	4.69
2017-12-20	15:45:00	7.37	5.39	0.03	59	45.3	1	0	0	42.8	-3.9	-1.8	294.9	4.96
2017-12-20	16:00:00	7.29	5.39	0.03	32	23.7	-2.1	0	0	43.8	-3.8	-2.2	282.7	5.3
2017-12-20	16:15:00	7.29	5.39	0.03	14	9	-2.1	0	0	44.7	-3.8	-2.6	273.4	4.91
2017-12-20	16:30:00	7.29	5.4	0.03	3	3.2	-3.7	0	0	46.5	-3.8	-3.2	281.2	3.61
2017-12-20	16:45:00	7.22	5.4	0.03	0	0.8	-3.7	0	0	47.6	-3.7	-3.5	207.1	2.46
2017-12-20	17:00:00	7.22	5.39	0.02	0	0.3	-5.3	0	0	50.2	-3.7	-4.4	245	2.41
2017-12-20	17:15:00	7.14	5.4	0.03	0	0.2	-5.3	0	0	50.2	-3.7	-4.3	286	2.32
2017-12-20	17:30:00	7.14	5.4	0.03	0	0.2	-5.3	0	0	52.5	-3.7	-5.1	217.1	0.84
2017-12-20	17:45:00	7.14	5.4	0.03	0	0.2	-5.3	0	0	53.4	-3.7	-5.4	203.6	1.93
2017-12-20	18:00:00	7.14	5.4	0.03	0	0.2	-6.8	0	0	54	-3.7	-5.4	183.1	3.2
2017-12-20	18:15:00	7.06	5.4	0.03	0	0.2	-6.8	0	0	54.2	-3.7	-5.4	218.9	1.91
2017-12-20	18:30:00	7.06	5.4	0.03	0	0.2	-6.8	0	0	56.6	-3.7	-5.9	166.8	1.8
2017-12-20	18:45:00	7.06	5.4	0.03	0	0.2	-6.8	0	0	56.7	-3.6	-5.8	152.1	1.43
2017-12-20	19:00:00	7.06	5.4	0.03	0	0.2	-6.8	0	0	57.2	-3.7	-6.1	148.6	3.27
2017-12-20	19:15:00	7.06	5.4	0.03	0	0.2	-6.8	0	0	57.9	-3.7	-6.3	137.4	3.58
2017-12-20	19:30:00	6.98	5.4	0.03	0	0.3	-6.8	0	0	58.5	-3.7	-6.6	132.1	4.39
2017-12-20	19:45:00	6.98	5.4	0.03	0	0.2	-6.8	0	0	59.3	-3.7	-7.1	137.6	4.54
2017-12-20	20:00:00	6.98	5.4	0.03	0	0.2	-8.4	0	0	58.9	-3.7	-7.2	136.8	4.7
2017-12-20	20:15:00	6.98	5.4	0.03	0	0.2	-8.4	0	0	58.7	-3.8	-7.3	136.2	4.45
2017-12-20	20:30:00	6.98	5.4	0.03	0	0.2	-8.4	0	0	58.5	-3.8	-7.1	167.7	4.07
2017-12-20	20:45:00	6.98	5.4	0.03	0	0.2	-8.4	0	0	57.9	-3.8	-7	137	4.49
2017-12-20	21:00:00	6.9	5.4	0.02	0	0.2	-8.4	0	0	58.4	-3.8	-7.1	155.7	2.91
2017-12-20	21:15:00	6.9	5.39	0.03	0	0.2	-8.4	0	0	59	-3.8	-7.3	141.8	3.98
2017-12-20	21:30:00	6.9	5.4	0.03	0	0.2	-8.4	0	0	59.9	-3.8	-7.5	156.3	3.51
2017-12-20	21:45:00	6.9	5.4	0.03	0	0.2	-8.4	0	0	59.2	-3.8	-7.3	156	3.14
2017-12-20	22:00:00	6.9	5.39	0.03	0	0.2	-8.4	0	0	59.4	-3.8	-7.5	164.7	3.29
2017-12-20	22:15:00	6.9	5.4	0.02	0	0.2	-8.4	0	0	59.1	-3.9	-7.2	154.3	3.58
2017-12-20	22:30:00	6.9	5.4	0.03	0	0.3	-8.4	0	0	59.3	-3.8	-7.2	139.1	3.85
2017-12-20	22:45:00	6.82	5.4	0.03	0	0.2	-8.4	0	0	59.9	-3.9	-7.3	132.8	3.39
2017-12-20	23:00:00	6.82	5.39	0.03	0	0.2	-8.4	0	0	61.3	-3.9	-7.9	148.9	1.02
2017-12-20	23:15:00	6.82	5.4	0.03	0	0.2	-8.4	0	0	62.1	-3.9	-7.8	135.8	3.16
2017-12-20	23:30:00	6.82	5.4	0.03	0	0.2	-8.4	0	0	62.5	-3.9	-8.1	129.4	4.77
2017-12-20	23:45:00	6.82	5.39	0.03	0	0.2	-8.4	0	0	64.6	-3.9	-8.7	136.8	4.03
2017-12-21	00:00:00	6.82	5.4	0.03	0	0.2	-8.4	0	0	64.5	-3.9	-8.6	130.9	3.7
2017-12-21	00:15:00	6.82	5.39	0.03	0	0.2	-8.4	0	0	65	-3.9	-8.6	133.7	3.75
2017-12-21	00:30:00	6.82	5.4	0.03	0	0.2	-8.4	0	0	65.5	-3.9	-8.7	138.7	4.18
2017-12-21	00:45:00	6.75	5.39	0.03	0	0.2	-8.4	0	0	66.2	-3.9	-8.6	132.8	4.66
2017-12-21	01:00:00	6.75	5.39	0.03	0	0.2	-8.4	0	0	65.6	-4	-8.6	130.4	4.06
2017-12-21	01:15:00	6.75	5.39	0.02	0	0.2	-8.4	0	0	66.2	-4	-8.7	134.6	3.84
2017-12-21	01:30:00	6.75	5.39	0.03	0	0.2	-8.4	0	0	66.2	-4	-8.6	126.7	3.58
2017-12-21	01:45:00	6.75	5.39	0.03	0	0.2	-10	0	0	66.5	-4	-8.8	119.6	3.41
2017-12-21	02:00:00	6.75	5.39	0.03	0	0.2	-10	0	0	66.8	-4	-8.9	122.9	3.56
2017-12-21	02:15:00	6.75	5.39	0.03	0	0.2	-10	0	0	67.4	-4	-8.8	113.6	3.51
2017-12-21	02:30:00	6.75	5.39	0.02	0	0.2	-10	0	0	67.1	-4	-8.7	126.8	2.54
2017-12-21	02:45:00	6.67	5.39	0.03	0	0.2	-8.4	0	0	67	-4	-8.7	128	2.67
2017-12-21	03:00:00	6.67	5.39	0.03	0	0.2	-8.4	0	0	66.6	-4.1	-8.5	143.1	3.09
2017-12-21	03:15:00	6.67	5.39	0.03	0	0.2	-8.4	0	0	67.4	-4.1	-8.6	107.4	3.36
2017-12-21	03:30:00	6.67	5.39	0.03	0	0.2	-8.4	0	0	67.2	-4.1	-8.6	199.7	2.24
2017-12-21	03:45:00	6.67	5.39	0.03	0	0.2	-10	0	0	67.5	-4.1	-9.2	104.1	1.22
2017-12-21	04:00:00	6.67	5.38	0.03	0	0.2	-10	0	0	70.7	-4.1	-9.7	113.8	2.98
2017-12-21	04:15:00	6.67	5.39	0.03	0	0.2	-8.4	0	0	69.1	-4.1	-8.7	120.2	3.68
2017-12-21	04:30:00	6.67	5.39	0.03	0	0.2	-8.4	0	0	67	-4.1	-8.2	127.8	3
2017-12-21	04:45:00	6.67	5.39	0.03	0	0.2	-8.4	0	0	66.4	-4.1	-8.2	111	4.37
2017-12-21	05:00:00	6.67	5.39	0.02	0	0.2	-8.4	0	0	67	-4.1	-8.2	127.3	3.27
2017-12-21	05:15:00	6.59	5.38	0.02	0	0.2	-8.4	0	0	67.2	-4.1	-8.4	130.6	2.65
2017-12-21	05:30:00	6.59	5.39	0.03	0	0.2	-8.4	0	0	67	-4.1	-8	118.9	4.59
2017-12-21	05:45:00	6.59	5.38	0.03	0	0.2	-8.4	0	0	66.3	-4.1	-8.1	127.5	5.04
2017-12-21	06:00:00	6.59	5.38	0.03	0	0.2	-8.4	0	0	66.9	-4.1	-8	113	4.8
2017-12-21	06:15:00	6.59	5.38	0.03	0	0.2	-8.4	0	0	66.4	-4.1	-8	110.8	4.41
2017-12-21	06:30:00	6.59	5.38	0.02	0	0.2	-8.4	0	0	67.2	-4.2	-8.1	117.8	4.35
2017-12-21	06:45:00	6.59	5.38	0.03	0	0.3	-8.4	0	0	68.8	-4.2	-8.5	126.6	4.22
2017-12-21	07:00:00	6.59	5.37	0.03	0	1.2	-8.4	0	0	71.7	-4.2	-8.9	121.2	4.4
2017-12-21	07:15:00	6.59	5.38	0.03	6	4.5	-8.4	0	0	71.8	-4.2	-8.8	105.2	3.99
2017-12-21	07:30:00	6.59	5.37	0.03	19	11.7	-8.4	0	0	71.6	-4.2	-8.6	103.3	4.23
2017-12-21	07:45:00	6.59	5.37	0.03	38	23.6	-8.4	0	0	72	-4.2	-8.4	125	4.39
2017-12-21	08:00:00	6.67	5.37	0.03	66	69.3	-5.3	0	0	71.5	-4.2	-7.8	127	3.86
2017-12-21	08:15:00	6.67	5.37	0.02	97	71.3	-5.3	0	0	69.2	-4.2	-7	122	3.96
2017-12-21	08:30:00	6.75	5.36	0.03	141	120.2	-2.1	0	0	67.1	-4.3	-6.2	126.3	4.08
2017-12-21	08:45:00	6.82	5.36	0.03	193	133.9	1	0	0	64.7	-4.3	-5.6	116.5	4.07
2017-12-21	09:00:00	6.98	5.36	0.03	262	202.4	2.6	0	0	62.4	-4.3	-4.8	174.2	3.82
2017-12-21	09:15:00	7.06	5.36	0.03	314	232	2.6	0	0	59.3	-4.3	-3.8	122.4	3.75
2017-12-21	09:30:00	7.06	5.36	0.02	358	258.7	4.2	0	0	57.7	-4.3	-3.3	119.3	4.7
2017-12-21	09:45:00	7.14	5.36	0.03	391	283.8	4.2	0	0	56.5	-4.3	-2.8	134.9	4.74
2017-12-21	10:00:00	7.22	5.35	0.02	308	305.2	5.7	0	0	54.4	-4.2	-1.9	143.1	4.62
2017-12-21	10:15:00	7.29	5.37	0.03	452	324.3	5.7	0	0	52.1	-4.3	-0.8	135.3	4.47
2017-12-21	10:30:00	7.37	5.35	0.03	482	334.9	5.7	0	0	50.9	-4.3	-0.2	160	3.75
2017-12-21	10:45:00	7.37	5.35	0.03	514	356.1	7.3	0	0	49	-4.2	1.3	192.5	5.17
2017-12-21	11:00:00	7.37	5.37	0.02	560	321.5	8.9	0	0	48.2	-4.3	2.9	198.8	7.27
2017-12-21	11:15:00	7.37	5.36	0.03	579	289.1	8.9	0	0	46.9	-4.2	3.6	215.3	8.93
2017-12-21	11:30:00	7.37	5.37	0.02	584	393.6	10.4	0	0	45.8	-4.2	4	214.4	9.19
2017-12-21	11:45:00	7.37	5.36	0.03	583	392.3	10.4	0	0	44.6	-4.1	4.3	251.9	8.44
2017-12-21	12:00:00	7.37	5.37	0.03	570	383.6	10.4	0	0	44.1	-4.1	4.5	224	9.97
2017-12-21	12:15:00	7.37	5.37	0.02	569	381.6	10.4	0	0	43.9	-4.1	4.8	231.1	10.77
2017-12-21	12:30:00	7.37	5.38	0.03	537	362.2	10.4	0	0	44	-4.1	4.9	255.8	9.28
2017-12-21	12:45:00	7.37	5.37	0.03	521	349.9	10.4	0	0	43.6	-4	5.3	213.5	8
2017-12-21	13:00:00	7.37	5.38	0.03	487	328.3	10.4	0	0	43.3	-3.9	5.3	232.4	9.66
2017-12-21	13:15:00	7.37	5.39	0.03	463	310.5	10.4	0	0	42.9	-3.9	5.8	234.6	9.18
2017-12-21	13:30:00	7.37	5.39	0.03	440	292.8	10.4	0	0	43.1	-3.9	5.7	214.4	8.71
2017-12-21	13:45:00	7.37	5.39	0.03	408	270.3	12	0	0	42.1	-3.8	5.9	205.5	7.84
2017-12-21	14:00:00	7.37	5.39	0.03	369	244.4	10.4	0	0	41.6	-3.7	5.9	184.1	9.58
2017-12-21	14:15:00	7.37	5.4	0.03	318	212.5	10.4	0	0	41.2	-3.7	5.9	213.4	9.22
2017-12-21	14:30:00	7.37	5.4	0.02	267	181.5	10.4	0	0	41.2	-3.6	5.9	184.7	8.35
2017-12-21	14:45:00	7.37	5.4	0.02	223	155.5	10.4	0	0	42.6	-3.6	5.6	232.7	9.34
2017-12-21	15:00:00	7.37	5.4	0.02	168	120.4	8.9	0	0	45	-3.5	5.4	260.5	8.17
2017-12-21	15:15:00	7.37	5.4	0.03	125	87.5	8.9	0	0	44.7	-3.5	5.1	125.8	7.3
2017-12-21	15:30:00	7.37	5.4	0.03	89	64.9	7.3	0	0	43.2	-3.4	4.7	209.9	7.4
2017-12-21	15:45:00	7.29	5.4	0.03	58	42.6	5.7	0	0	44.2	-3.4	4.2	184.2	5.48
2017-12-21	16:00:00	7.29	5.41	0.03	33	23	4.2	0	0	45.4	-3.3	3.6	195.6	6.72
2017-12-21	16:15:00	7.22	5.42	0.03	14	9.2	2.6	0	0	46.3	-3.3	3.2	212.6	6.6
2017-12-21	16:30:00	7.22	5.42	0.03	3	3.1	2.6	0	0	47.8	-3.2	2.6	196	5.6
2017-12-21	16:45:00	7.14	5.43	0.03	0	0.8	1	0	0	48.4	-3.2	2.1	184.7	7.48
2017-12-21	17:00:00	7.14	5.43	0.02	0	0.3	1	0	0	50.6	-3.2	1.4	156	6.48
2017-12-21	17:15:00	7.14	5.45	0.03	0	0.2	-0.5	0	0	52.7	-3.2	0.7	91.8	5.27
2017-12-21	17:30:00	7.14	5.45	0.02	0	0.2	-0.5	0	0	54.9	-3.2	0.1	169	4.88
2017-12-21	17:45:00	7.14	5.45	0.03	0	0.2	-0.5	0	0	56.8	-3.1	-0.3	182.4	5.29
2017-12-21	18:00:00	7.06	5.45	0.03	0	0.2	-2.1	0	0	58.9	-3.1	-0.7	196	4.05
2017-12-21	18:15:00	7.06	5.45	0.03	0	0.2	-0.5	0	0	60.2	-3.1	-0.5	160	5.81
2017-12-21	18:30:00	7.06	5.46	0.03	0	0.2	-2.1	0	0	61.5	-3	-0.6	183.4	4.98
2017-12-21	18:45:00	7.06	5.46	0.03	0	0.3	-2.1	0	0	62.8	-3	-0.7	164	5.52
2017-12-21	19:00:00	7.06	5.45	0.02	0	0.2	-2.1	0	0	63.8	-3	-0.8	265.5	5.13
2017-12-21	19:15:00	7.06	5.45	0.02	0	0.2	-2.1	0	0	65.1	-3	-1	161.8	4.34
2017-12-21	19:30:00	6.98	5.46	0.03	0	0.2	-2.1	0	0	66.3	-3	-1.3	172.9	4.45
[truncated: 978 more rows]
